# Supplementary material for: Tuning of the RBR1-E2F/DP transcriptional module by the F-box protein FBL17
Source: Sci Adv. 2026 Feb 18;12(8):eadz2439. doi: 10.1126/sciadv.adz2439 (PMC12915602; doi:10.1126/sciadv.adz2439)
Supplement: Supplementary file 2 — Tables S1 to S3 [file sciadv.adz2439_tables_s1_to_s3.zip]

Archive with 3 entries (3 files):
- adz2439_table_s1.xlsx
- adz2439_table_s2.xlsx
- adz2439_table_s3.xlsx
