# Supplementary material for: Tuning of the RBR1-E2F/DP transcriptional module by the F-box protein FBL17
Source: Sci Adv. 2026 Feb 18;12(8):eadz2439. doi: 10.1126/sciadv.adz2439 (PMC12915602; doi:10.1126/sciadv.adz2439)
Supplement: Supplementary file 2 — Tables S1 to S3 [file sciadv.adz2439_tables_s1_to_s3.zip › adz2439_table_s1.xlsx]

## Sheet: A
Supplemental table 1A. Statistical analysis of the frequency of homozygous fbl17 in the progeny of fbl17 heterozygous plants.
Statistical significance table (adjusted p-value) regarding the Figure 1A (Wilcoxon-Mann-Whitney test).
		fbl17-1	fbl17-1 e2fa-1	fbl17-1 e2fa-2	fbl17-1 e2fc-1
		N=25	N=18	N=12	N=10
	fbl17-1 e2fa-1	3.22e-08
	N=18
	fbl17-1 e2fa-2	0.689	5.2e-06
	N=12
	fbl17-1 e2fc-1	1.09e-08	1.73e-05	3.09e-06
	N=10
	fbl17-1 e2fc-2	8.42e-05	0.002	0.001	1
	N=4
		No significant differences
		P value < 0.05 = *
		P value < 0.01 = **
		P value < 0.001 = ***
		P value < 0.0001 = ****

## Sheet: B
Supplemental table 1B. Statistical analysis of the leaf area.
Statistical significance table (adjusted p-value) regarding the Figure 1e (Wilcoxon-Mann-Whitney test).
		Col-0	e2fa-1	e2fa-2	e2fb-1	e2fb-2	e2fc-1	e2fc-2	fbl17-1	fbl17-1 e2fa-1	fbl17-1 e2fa-2	fbl17-1 e2fc-1	fbl17-1 e2fc-2
		N=133	N=106	N=96	N=40	N=48	N=94	N=101	N=169	N=35	N=135	N=96	N=93
	e2fa-1	2.81e-12
	N=106
	e2fa-2	2.62e-14	0.113
	N=96
	e2fb-1	0.512	6.2e-06	1.96e-07
	N=40
	e2fb-2	0.081	0.000267	4.22e-06	0.317
	N=48
	e2fc-1	0.955	9.00e-09	1.78e-10	0.708	0.121
	N=94
	e2fc-2	0.076	7.19e-07	2.93e-09	0.427	0.654	0.068
	N=101
	fbl17-1	7.01e-49	1.64e-37	1.16e-32	1.74e-22	1.83e-25	3.47e-39	3.71e-41
	N=169
	fbl17-1 e2fa-1	1.01e-19	1.03e-18	3.82e-18	1.1e-13	9.83e-15	3.02e-18	1.42e-18	2.9e-10
	N=35
	fbl17-1 e2fa-2	1.91e-45	3.1e-40	5.94e-38	8.61e-22	8.93e-25	7.71e-38	2.19e-39	3.28e-22	0.535
	N=135
	fbl17-1 e2fc-1	0.161	6.09e-12	9.29e-14	0.138	0.009	0.21	0.002	1.19e-40	2.41e-18	2.52e-38
	N=96
	fbl17-1 e2fc-2	0.669	5.44e-10	4.99e-12	0.757	0.133	0.767	0.146	2.59e-40	3.38e-18	1.21e-37	0.111
	N=93
	KRP2OE	3.76e-46	2.72e-39	3.63e-36	6.02e-22	5.52e-25	4.89e-38	1.19e-39	0.265	1.68e-11	2.73e-24	7.98e-39	3.7e-38
	N=140
		No significant differences
		P value < 0.05 = *
		P value < 0.01 = **
		P value < 0.001 = ***
		P value < 0.0001 = ****

## Sheet: C
Supplemental table 1C. Statistical analysis of the root length.
Statistical significance table (adjusted p-value) regarding the Figure 1F (Wilcoxon-Mann-Whitney test).
	d5	Col-0	e2fa-1	e2fa-2	e2fb-1	e2fb-2	e2fc-1	e2fc-2	fbl17-1	fbl17-1 e2fa-1	fbl17-1 e2fa-2	fbl17-1 e2fc-1	fbl17-1 e2fc-2		No significant differences
		N=103	N=105	N=94	N=57	N=55	N=26	N=25	N=106	N=50	N=84	N=31	N=30		P value < 0.05 = *
	e2fa-1	0.215													P value < 0.01 = **
	N=105														P value < 0.001 = ***
	e2fa-2	0.004	0.055												P value < 0.0001 = ****
	N=94
	e2fb-1	0.974	0.3	0.009
	N=57
	e2fb-2	0.091	0.004	1.5e-05	0.114
	N=55
	e2fc-1	0.783	0.221	0.008	0.606	0.365
	N=26
	e2fc-2	4.26e-05	4.83e-07	1.54e-07	0.000363	0.002	7.07e-06
	N=25
	fbl17-1	7.97e-33	3.09e-34	1.66e-30	1.73e-19	2.12e-18	4.06e-15	2.51e-13
	N=106
	fbl17-1 e2fa-1	2.57e-23	1.35e-23	1.12e-22	1.6e-18	3.92e-18	1.24e-12	3.08e-12	1.98e-17
	N=50
	fbl17-1 e2fa-2	4.56e-31	2.12e-31	3.01e-29	6.02e-21	9.1e-20	1.6e-14	6.77e-14	1.22e-06	6.45e-13
	N=84
	fbl17-1 e2fc-1	0.057	0.002	3.12e-05	0.042	0.434	0.071	0.000324	3.49e-17	6.09e-14	2.34e-16
	N=31
	fbl17-1 e2fc-2	0.581	0.628	0.023	0.813	0.052	0.277	2.87e-07	1.19e-16	1.1e-13	5.28e-16	0.003
	N=30
	KRP2OE	0.019	0.098	0.488	0.028	0.001	0.115	1.26e-05	4.23e-29	4.42e-21	2.44e-27	0.006	0.229
	N=76
	d6	Col-0	e2fa-1	e2fa-2	e2fb-1	e2fb-2	e2fc-1	e2fc-2	fbl17-1	fbl17-1 e2fa-1	fbl17-1 e2fa-2	fbl17-1 e2fc-1	fbl17-1 e2fc-2
		N=103	N=105	N=94	N=57	N=55	N=26	N=25	N=106	N=50	N=84	N=31	N=30
	e2fa-1	0.052
	N=105
	e2fa-2	0.006	0.192
	N=94
	e2fb-1	0.436	0.006	6.99e-05
	N=57
	e2fb-2	0.005	5.4e-07	3.86e-08	0.011
	N=55
	e2fc-1	0.016	0.196	0.656	0.002	9.17e-06
	N=26
	e2fc-2	0.038	0.000113	8.25e-06	0.061	0.686	3.01e-05
	N=25
	fbl17-1	3.39e-33	1.94e-35	5.93e-33	3.0e-22	4.47e-21	3.23e-15	6.67e-14
	N=106
	fbl17-1 e2fa-1	7.34e-23	2.71e-23	1.38e-22	1.65e-18	8.37e-18	1.71e-12	6.82e-12	1.27e-18
	N=50
	fbl17-1 e2fa-2	2.27e-31	5.56e-32	2.36e-30	1.79e-22	1.57e-21	1.6e-14	7.56e-14	2.72e-05	1.32e-13
	N=84
	fbl17-1 e2fc-1	0.804	0.069	0.004	0.669	0.003	0.011	0.008	2.93e-17	1.1e-13	2.34e-16
	N=31
	fbl17-1 e2fc-2	0.011	0.106	0.679	0.000309	3.25e-07	0.851	2.58e-06	7.29e-17	1.1e-13	5.28e-16	0.002
	N=30
	KRP2OE	0.035	0.249	0.567	0.005	8.61e-05	0.803	0.002	3.72e-29	8.79e-21	1.71e-27	0.12	0.941
	N=76
	d7	Col-0	e2fa-1	e2fa-2	e2fb-1	e2fb-2	e2fc-1	e2fc-2	fbl17-1	fbl17-1 e2fa-1	fbl17-1 e2fa-2	fbl17-1 e2fc-1	fbl17-1 e2fc-2
		N=103	N=105	N=94	N=57	N=55	N=26	N=25	N=106	N=50	N=84	N=31	N=30
	e2fa-1	0.05
	N=105
	e2fa-2	0.018	0.522
	N=94
	e2fb-1	0.14	2.25e-05	9.04e-07
	N=57
	e2fb-2	0.000348	2.09e-09	1.58e-09	0.008
	N=55
	e2fc-1	0.00014	0.000191	0.000844	3.34e-08	1.19e-08
	N=26
	e2fc-2	0.755	0.098	0.028	0.127	0.000269	0.000122
	N=25
	fbl17-1	2.53e-33	5.68e-36	6.02e-34	1.22e-24	4.13e-24	3.23e-15	1.31e-14
	N=106
	fbl17-1 e2fa-1	3.51e-23	1.35e-23	9.12e-23	1.15e-18	5.98e-18	1.15e-12	2.63e-12	1.59e-19
	N=50
	fbl17-1 e2fa-2	5.35e-31	3.92e-32	1.42e-30	1.87e-23	4.62e-23	1.6e-14	4.35e-14	4.87e-05	6.79e-14
	N=84
	fbl17-1 e2fc-1	0.054	0.76	0.808	0.00015	2.16e-07	0.002	0.045	2.93e-17	5.25e-14	2.34e-16
	N=31
	fbl17-1 e2fc-2	0.000467	0.0008	0.003	9.11e-09	8.81e-09	0.373	0.000133	7.29e-17	1.02e-13	5.28e-16	0.004
	N=30
	KRP2OE	0.191	0.906	0.834	0.005	0.000125	0.015	0.341	1.2e-29	7.1e-21	1.71e-27	0.856	0.057
	N=76
	d8	Col-0	e2fa-1	e2fa-2	e2fb-1	e2fb-2	e2fc-1	e2fc-2	fbl17-1	fbl17-1 e2fa-1	fbl17-1 e2fa-2	fbl17-1 e2fc-1	fbl17-1 e2fc-2
		N=103	N=105	N=94	N=57	N=55	N=26	N=25	N=106	N=50	N=84	N=31	N=30
	e2fa-1	0.044
	N=105
	e2fa-2	0.032	0.859
	N=94
	e2fb-1	0.026	1.98e-07	3.32e-08
	N=57
	e2fb-2	0.000248	1.85e-09	4.52e-10	0.019
	N=55
	e2fc-1	7.48e-06	1.67e-06	8.61e-07	1.4e-10	4.04e-09
	N=26
	e2fc-2	0.075	0.637	0.493	1.29e-05	6.64e-06	0.000213
	N=25
	fbl17-1	1.05e-32	4.52e-36	3.36e-34	5.94e-25	1.91e-24	3.23e-15	8.65e-15
	N=106
	fbl17-1 e2fa-1	2.67e-23	1.07e-23	6.27e-23	9.72e-19	2.96e-18	1.15e-12	2.24e-12	6.2e-20
	N=50
	fbl17-1 e2fa-2	2.71e-30	4.05e-32	1.28e-30	2.41e-23	4.62e-23	1.6e-14	3.9e-14	0.000233	3.6e-14
	N=84
	fbl17-1 e2fc-1	0.006	0.069	0.035	1.17e-08	8.29e-08	0.000589	0.291	2.93e-17	5.25e-14	2.34e-16
	N=31
	fbl17-1 e2fc-2	8.79e-05	3.11e-05	5.41e-06	1.48e-10	4.08e-09	0.129	0.002	7.29e-17	9.43e-14	5.28e-16	0.006
	N=30
	KRP2OE	0.703	0.198	0.201	0.005	0.000377	1.31e-05	0.208	9.7e-30	5.35e-21	2.14e-27	0.032	0.00015
	N=76
	d9	Col-0	e2fa-1	e2fa-2	e2fb-1	e2fb-2	e2fc-1	e2fc-2	fbl17-1	fbl17-1 e2fa-1	fbl17-1 e2fa-2	fbl17-1 e2fc-1	fbl17-1 e2fc-2
		N=103	N=105	N=94	N=57	N=55	N=26	N=25	N=106	N=50	N=84	N=31	N=30
	e2fa-1	0.077
	N=105
	e2fa-2	0.071	0.765
	N=94
	e2fb-1	0.008	3.81e-08	4.97e-09
	N=57
	e2fb-2	0.001	7.24e-08	1.73e-08	0.079
	N=55
	e2fc-1	1.99e-06	6.06e-08	4.76e-08	3.41e-11	5.1e-09
	N=26
	e2fc-2	0.006	0.026	0.008	1.46e-08	1.54e-06	0.000478
	N=25
	fbl17-1	5.61e-32	5.36e-36	3.36e-34	4.28e-25	6.38e-24	8.65e-15	8.64e-15
	N=106
	fbl17-1 e2fa-1	1.95e-23	9.94e-24	6.27e-23	7.77e-19	1.83e-18	2.24e-12	2.24e-12	7.93e-20
	N=50
	fbl17-1 e2fa-2	1.67e-29	4.45e-32	1.29e-30	3.23e-23	2.83e-22	3.9e-14	3.9e-14	0.003	2.35e-14
	N=84
	fbl17-1 e2fc-1	0.002	0.004	0.000736	1.91e-10	1.5e-07	0.000182	0.818	2.93e-17	5.25e-14	2.34e-16
	N=31
	fbl17-1 e2fc-2	3.77e-05	4.29e-06	1.32e-06	2.25e-11	8.34e-09	0.036	0.022	7.29e-17	9.43e-14	5.29e-16	0.009
	N=30
	KRP2OE	0.846	0.037	0.036	0.011	0.000734	3.79e-07	0.002	9.23e-30	3.49e-21	5.63e-27	0.000479	6.18e-06
	N=76
	d10	Col-0	e2fa-1	e2fa-2	e2fb-1	e2fb-2	e2fc-1	e2fc-2	fbl17-1	fbl17-1 e2fa-1	fbl17-1 e2fa-2	fbl17-1 e2fc-1	fbl17-1 e2fc-2
		N=103	N=105	N=94	N=57	N=55	N=26	N=25	N=106	N=50	N=84	N=31	N=30
	e2fa-1	0.142
	N=105
	e2fa-2	0.082	0.905
	N=94
	e2fb-1	0.007	2.65e-07	7.26e-09
	N=57
	e2fb-2	0.002	1.45e-06	2.51e-07	0.134
	N=55
	e2fc-1	9.77e-08	3.5e-09	1.0e-08	1.69e-11	2.79e-09
	N=26
	e2fc-2	0.000304	0.000398	0.000234	2.63e-09	5.95e-07	0.002
	N=25
	fbl17-1	1.2e-31	1.03e-35	3.9e-34	8.68e-25	1.1e-22	3.23e-15	8.65e-15
	N=106
	fbl17-1 e2fa-1	1.88e-23	9.56e-24	6.27e-23	6.57e-19	1.63e-18	1.15e-12	2.24e-12	8.96e-20
	N=50
	fbl17-1 e2fa-2	1.28e-28	1.05e-31	1.68e-30	1.34e-22	1.22e-20	1.6e-14	3.9e-14	0.02	4.15e-14
	N=84
	fbl17-1 e2fc-1	0.000162	0.00024	0.000142	2.85e-10	1.36e-07	1.82e-05	0.482	2.93e-17	5.25e-14	2.34e-16
	N=31
	fbl17-1 e2fc-2	1.1e-05	2.26e-06	1.42e-06	2.96e-11	1.43e-08	0.004	0.159	7.29e-17	9.43e-14	5.28e-16	0.011
	N=30
	KRP2OE	0.683	0.029	0.008	0.01	0.002	1.19e-08	6.96e-05	2.15e-29	3.25e-21	2.08e-26	7.31e-05	1.58e-06
	N=76
	d11	Col-0	e2fa-1	e2fa-2	e2fb-1	e2fb-2	e2fc-1	e2fc-2	fbl17-1	fbl17-1 e2fa-1	fbl17-1 e2fa-2	fbl17-1 e2fc-1	fbl17-1 e2fc-2
		N=103	N=105	N=94	N=57	N=55	N=26	N=25	N=106	N=50	N=84	N=31	N=30
	e2fa-1	0.163
	N=105
	e2fa-2	0.098	0.821
	N=94
	e2fb-1	0.007	5.64e-07	9.98e-09
	N=57
	e2fb-2	0.003	6.47e-06	1.85e-06	0.151
	N=55
	e2fc-1	1.01e-07	4.96e-09	9.68e-09	1.05e-11	1.41e-09
	N=26
	e2fc-2	4.67e-05	5.84e-05	4.5e-05	5.3e-10	1.74e-07	0.005
	N=25
	fbl17-1	3.11e-31	1.76e-35	4.67e-34	1.81e-24	3.82e-22	3.23e-15	3.23e-15
	N=106
	fbl17-1 e2fa-1	1.88e-23	9.56e-24	6.26e-23	6.57e-19	1.54e-18	1.15e-12	1.15e-12	1.51e-19
	N=50
	fbl17-1 e2fa-2	1.58e-27	2.96e-31	2.28e-30	4.81e-22	3.61e-19	1.6e-14	1.6e-14	0.065	5.04e-14
	N=84
	fbl17-1 e2fc-1	9.24e-05	0.000242	0.000224	3.56e-10	1.23e-07	1.13e-05	0.222	2.93e-17	5.25e-14	2.34e-16
	N=31
	fbl17-1 e2fc-2	7.4e-06	3.93e-06	4.84e-06	2.32e-11	1.36e-08	0.006	0.458	7.29e-17	9.43e-14	5.29e-16	0.008
	N=30
	KRP2OE	0.69	0.034	0.008	0.005	0.003	8.27e-09	1.68e-05	4.37e-29	3.17e-21	8.47e-26	9.19e-05	1.19e-06
	N=76
	d12	Col-0	e2fa-1	e2fa-2	e2fb-1	e2fb-2	e2fc-1	e2fc-2	fbl17-1	fbl17-1 e2fa-1	fbl17-1 e2fa-2	fbl17-1 e2fc-1	fbl17-1 e2fc-2
		N=103	N=105	N=94	N=57	N=55	N=26	N=25	N=106	N=50	N=84	N=31	N=30
	e2fa-1	0.159
	N=105
	e2fa-2	0.084	0.777
	N=94
	e2fb-1	0.006	1.11e-06	1.73e-08
	N=57
	e2fb-2	0.005	1.55e-05	4.5e-06	0.171
	N=55
	e2fc-1	1.13e-07	1.75e-08	5.05e-08	1.29e-11	2.79e-09
	N=26
	e2fc-2	6.51e-05	0.000107	0.000174	5.26e-09	5.74e-07	0.005
	N=25
	fbl17-1	7.5e-31	3.27e-35	6.89e-34	5.29e-24	1.42e-21	3.23e-15	2.35e-14
	N=106
	fbl17-1 e2fa-1	1.95e-23	9.56e-24	6.27e-23	6.21e-19	1.72e-18	1.15e-12	4.44e-12	2.1e-19
	N=50
	fbl17-1 e2fa-2	2.17e-26	1.4e-30	4.53e-30	8.28e-21	1.63e-17	1.6e-14	9.68e-14	0.158	4.86e-14
	N=84
	fbl17-1 e2fc-1	6.94e-05	0.000153	0.000274	6.58e-10	1.43e-07	2.87e-05	0.513	2.93e-17	5.25e-14	2.34e-16
	N=31
	fbl17-1 e2fc-2	7.59e-06	6.75e-06	8.63e-06	4.01e-11	3.35e-08	0.007	0.292	7.29e-17	9.43e-14	5.28e-16	0.019
	N=30
	KRP2OE	0.656	0.033	0.006	0.007	0.005	7.55e-09	4.06e-05	1.52e-28	3.17e-21	5.99e-25	4.86e-05	5.82e-07
	N=76

## Sheet: D
Supplemental table 1D. Statistical analysis of the epidermal cell density.
Statistical significance table (adjusted p-value) regarding the Figure 2C (Wilcoxon-Mann-Whitney test).
		Col-0	e2fc-1	fbl17-1
		N=85	N=89	N=71
	e2fc-1	0.172
	N=89
	fbl17-1	2.88e-16	1.49e-15
	N=71
	fbl17-1 e2fc-1	5.79e-07	3.28e-06	1.09e-07
	N=155
		No significant differences
		P value < 0.05 = *
		P value < 0.01 = **
		P value < 0.001 = ***
		P value < 0.0001 = ****

## Sheet: E
Supplemental table 1E. Statistical analysis of the stomatal cell density.
Statistical significance table (adjusted p-value) regarding the Figure 2D (Wilcoxon-Mann-Whitney test).
		Col-0	e2fc-1	fbl17-1
		N=85	N=89	N=71
	e2fc-1	0.349
	N=89
	fbl17-1	5.32e-07	7.02e-09
	N=71
	fbl17-1 e2fc-1	0.051	0.004	0.00078
	N=155
		No significant differences
		P value < 0.05 = *
		P value < 0.01 = **
		P value < 0.001 = ***
		P value < 0.0001 = ****

## Sheet: F
Supplemental table 1F. Statistical analysis of the cell number per leaf.
Statistical significance table (adjusted p-value) regarding the Figure 2E (Wilcoxon-Mann-Whitney test).
		Col-0	e2fc-1	fbl17-1
		N=85	N=89	N=71
	e2fc-1	0.237
	N=89
	fbl17-1	8.12e-23	1.79e-21
	N=71
	fbl17-1 e2fc-1	3.33e-08	4.35e-10	4.88e-27
	N=155
		No significant differences
		P value < 0.05 = *
		P value < 0.01 = **
		P value < 0.001 = ***
		P value < 0.0001 = ****

## Sheet: G
Supplemental table 1G. Statistical analysis of the ploidy level in leaves.
Statistical significance table (adjusted p-value) regarding the Figure 2F (Wilcoxon-Mann-Whitney test).
	2C	Col-0	e2fa-1	e2fa-2	e2fc-1	e2fc-2	fbl17-1	fbl17-1 e2fa-1	fbl17-1 e2fa-2	fbl17-1 e2fc-1	fbl17-1 e2fc-2		No significant differences
		N=32	N=18	N=18	N=15	N=10	N=42	N=14	N=16	N=14	N=10		P value < 0.05 = *
	e2fa-1	0.201											P value < 0.01 = **
	N=18												P value < 0.001 = ***
	e2fa-2	0.61	0.65										P value < 0.0001 = ****
	N=18
	e2fc-1	0.2	0.957	0.381
	N=15
	e2fc-2	0.182	0.064	0.121	0.031
	N=10
	fbl17-1	2.24e-21	2.16e-15	2.16e-15	9.07e-14	1.26e-10
	N=42
	fbl17-1 e2fa-1	8.34e-12	4.24e-09	4.24e-09	2.58e-08	1.02e-06	0.184
	N=14
	fbl17-1 e2fa-2	8.87e-13	9.07e-10	9.07e-10	6.65e-09	3.77e-07	0.061	0.000228
	N=16
	fbl17-1 e2fc-1	0.002	0.168	0.016	0.186	0.000504	3.45e-13	4.99e-08	1.38e-08
	N=14
	fbl17-1 e2fc-2	0.004	0.245	0.021	0.238	0.000206	1.26e-10	1.02e-06	3.77e-07	0.841
	N=10
	KRP2OE	6.29e-15	3.21e-11	3.21e-11	1.44e-09	4.51e-08	1.04e-11	8.62e-10	6.21e-10	8.62e-10	4.51e-08
	N=21
	2C-4C	Col-0	e2fa-1	e2fa-2	e2fc-1	e2fc-2	fbl17-1	fbl17-1 e2fa-1	fbl17-1 e2fa-2	fbl17-1 e2fc-1	fbl17-1 e2fc-2
		N=32	N=18	N=18	N=15	N=10	N=42	N=14	N=16	N=14	N=10
	e2fa-1	0.992
	N=18
	e2fa-2	0.682	0.913
	N=18
	e2fc-1	0.693	0.817	0.817
	N=15
	e2fc-2	0.358	0.524	0.759	0.428
	N=10
	fbl17-1	1.14e-18	2.16e-15	2.16e-15	1.09e-12	1.26e-10
	N=42
	fbl17-1 e2fa-1	8.34e-12	4.24e-09	4.24e-09	2.58e-08	1.02e-06	0.948
	N=14
	fbl17-1 e2fa-2	6.21e-12	9.07e-10	9.07e-10	1.33e-08	3.77e-07	0.575	0.667
	N=16
	fbl17-1 e2fc-1	0.004	0.002	0.107	0.033	0.000884	2.41e-12	4.99e-08	1.38e-08
	N=14
	fbl17-1 e2fc-2	0.716	0.944	0.588	0.765	0.353	1.26e-10	1.02e-06	3.77e-07	0.001
	N=10
	KRP2OE	1.98e-07	2.34e-07	1.75e-05	1.18e-05	4.37e-06	6.53e-05	0.001	0.000606	0.000449	1.21e-05
	N=21
	4C	Col-0	e2fa-1	e2fa-2	e2fc-1	e2fc-2	fbl17-1	fbl17-1 e2fa-1	fbl17-1 e2fa-2	fbl17-1 e2fc-1	fbl17-1 e2fc-2
		N=32	N=18	N=18	N=15	N=10	N=42	N=14	N=16	N=14	N=10
	e2fa-1	0.383
	N=18
	e2fa-2	0.248	1
	N=18
	e2fc-1	9.64e-06	0.244	0.401
	N=15
	e2fc-2	0.017	0.654	0.724	0.036
	N=10
	fbl17-1	3.84e-06	0.324	0.626	0.893	0.185
	N=42
	fbl17-1 e2fa-1	2.27e-09	0.116	0.301	0.186	0.000373	0.211
	N=14
	fbl17-1 e2fa-2	0.000282	0.422	0.551	0.423	0.31	0.474	0.034
	N=16
	fbl17-1 e2fc-1	0.628	0.613	0.808	0.000177	0.064	0.000668	9.97e-08	0.002
	N=14
	fbl17-1 e2fc-2	0.652	0.332	0.408	8.5e-05	0.018	0.000389	1.02e-06	0.00091	0.259
	N=10
	KRP2OE	7.44e-10	7.09e-05	2.19e-08	3.59e-10	5.41e-07	1.16e-13	8.62e-10	1.55e-10	1.64e-08	6.27e-06
	N=21
	8C	Col-0	e2fa-1	e2fa-2	e2fc-1	e2fc-2	fbl17-1	fbl17-1 e2fa-1	fbl17-1 e2fa-2	fbl17-1 e2fc-1	fbl17-1 e2fc-2
		N=32	N=18	N=18	N=15	N=10	N=42	N=14	N=16	N=14	N=10
	e2fa-1	0.018
	N=18
	e2fa-2	0.802	0.074
	N=18
	e2fc-1	0.371	0.04	0.421
	N=15
	e2fc-2	0.006	0.000591	0.021	0.285
	N=10
	fbl17-1	2.24e-21	2.16e-15	2.16e-15	9.07e-14	1.26e-10
	N=42
	fbl17-1 e2fa-1	8.34e-12	4.24e-09	4.24e-09	2.58e-08	1.02e-06	0.074
	N=14
	fbl17-1 e2fa-2	8.87e-13	9.07e-10	9.07e-10	6.65e-09	3.77e-07	0.000951	0.003
	N=16
	fbl17-1 e2fc-1	1.73e-06	0.002	0.000161	0.000341	1.22e-05	3.45e-13	4.99e-08	1.38e-08
	N=14
	fbl17-1 e2fc-2	2.58e-06	0.005	0.000469	0.000694	7.58e-05	1.26e-10	1.02e-06	3.77e-07	0.796
	N=10
	KRP2OE	6.29e-15	3.21e-11	3.21e-11	3.59e-10	4.51e-08	1.41e-14	8.62e-10	1.09e-09	8.62e-10	4.51e-08
	N=21
	16C	Col-0	e2fa-1	e2fa-2	e2fc-1	e2fc-2	fbl17-1	fbl17-1 e2fa-1	fbl17-1 e2fa-2	fbl17-1 e2fc-1	fbl17-1 e2fc-2
		N=32	N=18	N=18	N=15	N=10	N=42	N=14	N=16	N=14	N=10
	e2fa-1	0.224
	N=18
	e2fa-2	0.34	0.111
	N=18
	e2fc-1	0.000425	0.000736	0.007
	N=15
	e2fc-2	0.138	0.057	0.308	0.091
	N=10
	fbl17-1	2.24e-21	2.16e-15	2.16e-15	9.07e-14	1.26e-10
	N=42
	fbl17-1 e2fa-1	8.34e-12	4.24e-09	4.24e-09	2.58e-08	1.02e-06	0.02
	N=14
	fbl17-1 e2fa-2	8.87e-13	9.07e-10	9.07e-10	6.65e-09	3.77e-07	1.47e-05	0.193
	N=16
	fbl17-1 e2fc-1	0.143	0.077	0.464	0.186	0.931	6.55e-12	5.98e-07	1.33e-06
	N=14
	fbl17-1 e2fc-2	0.004	0.005	0.021	0.605	0.143	1.26e-10	1.02e-06	3.77e-07	0.341
	N=10
	KRP2OE	6.29e-15	3.21e-11	3.21e-11	3.59e-10	4.51e-08	0.003	0.778	0.005	6.03e-09	4.51e-08
	N=21
	32C	Col-0	e2fa-1	e2fa-2	e2fc-1	e2fc-2	fbl17-1	fbl17-1 e2fa-1	fbl17-1 e2fa-2	fbl17-1 e2fc-1	fbl17-1 e2fc-2
		N=32	N=18	N=18	N=15	N=10	N=42	N=14	N=16	N=14	N=10
	e2fa-1	0.07
	N=18
	e2fa-2	0.383	0.029
	N=18
	e2fc-1	0.023	0.009	0.202
	N=15
	e2fc-2	0.000213	0.01	0.001	0.428
	N=10
	fbl17-1	1.45e-13	5.81e-10	4.24e-10	4.35e-09	4.21e-07
	N=42
	fbl17-1 e2fa-1	0.000224	0.041	0.000161	8.73e-05	0.000142	6.64e-07
	N=14
	fbl17-1 e2fa-2	2.39e-09	2.45e-06	1.81e-09	1.33e-08	3.77e-07	2.87e-06	0.042
	N=16
	fbl17-1 e2fc-1	5.45e-06	0.000161	0.000802	0.037	0.074	1.01e-08	9.72e-06	1.38e-08
	N=14
	fbl17-1 e2fc-2	1.89e-05	0.000591	0.000469	0.054	0.043	4.21e-07	4.59e-05	3.77e-07	0.977
	N=10
	KRP2OE	7.77e-10	4.4e-08	3.73e-08	1.34e-07	2.0e-06	0.123	3.03e-06	6.8e-06	2.15e-07	2.0e-06
	N=21
	64C	Col-0	e2fa-1	e2fa-2	e2fc-1	e2fc-2	fbl17-1	fbl17-1 e2fa-1	fbl17-1 e2fa-2	fbl17-1 e2fc-1	fbl17-1 e2fc-2
		N=32	N=18	N=18	N=15	N=10	N=42	N=14	N=16	N=14	N=10
	e2fa-1	4.09e-07
	N=18
	e2fa-2	1.01e-08	0.132
	N=18
	e2fc-1	0.01	0.357	0.201
	N=15
	e2fc-2	0.000702	0.643	0.828	0.471
	N=10
	fbl17-1	x	x	x	x	x
	N=42
	fbl17-1 e2fa-1	2.08e-06	0.151	0.607	0.502	0.568	x
	N=14
	fbl17-1 e2fa-2	0.022	0.042	0.005	0.49	0.104	x	0.018
	N=16
	fbl17-1 e2fc-1	0.341	0.008	0.002	0.154	0.032	x	0.02	0.449
	N=14
	fbl17-1 e2fc-2	x	x	x	x	x	x	x	x	x
	N=10
	KRP2OE	0.677	5.62e-05	2.92e-06	0.051	0.007	x	0.000124	0.088	0.604	x
	N=21

## Sheet: H
Supplemental table 1H. Statistical analysis of the ploidy level in cotyledons.
Statistical significance table (adjusted p-value) regarding the Figure 2F (Wilcoxon-Mann-Whitney test).
	2C	Col-0	e2fa-1	e2fa-2	e2fc-1	e2fc-2	fbl17-1	fbl17-1 e2fa-1	fbl17-1 e2fa-2	fbl17-1 e2fc-1	fbl17-1 e2fc-2		No significant differences
		N=32	N=17	N=18	N=15	N=13	N=35	N=16	N=18	N=14	N=13		P value < 0.05 = *
	e2fa-1	0.247											P value < 0.01 = **
	N=17												P value < 0.001 = ***
	e2fa-2	0.711	0.318										P value < 0.0001 = ****
	N=18
	e2fc-1	0.252	0.008	0.325
	N=15
	e2fc-2	0.951	0.094	0.798	0.142
	N=13
	fbl17-1	3.71e-12	6.88e-09	3.49e-09	2.91e-08	1.39e-07
	N=35
	fbl17-1 e2fa-1	8.87e-13	1.71e-09	9.07e-10	6.65e-09	2.95e-08	0.000903
	N=16
	fbl17-1 e2fa-2	1.33e-12	4.41e-10	2.2e-10	1.93e-09	9.7e-09	0.1	5.14e-06
	N=18
	fbl17-1 e2fc-1	0.008	3.83e-06	0.000108	0.003	0.000155	1.66e-07	2.75e-08	5.09e-08
	N=14
	fbl17-1 e2fc-2	0.258	0.004	0.417	0.44	0.169	1.39e-07	2.95e-08	9.7e-09	0.002
	N=13
	KRP2OE	6.59e-11	2.33e-10	1.13e-10	2.16e-09	5.76e-09	0.003	2.2e-06	0.098	1.64e-07	2.3e-08
	N=19
	2C-4C	Col-0	e2fa-1	e2fa-2	e2fc-1	e2fc-2	fbl17-1	fbl17-1 e2fa-1	fbl17-1 e2fa-2	fbl17-1 e2fc-1	fbl17-1 e2fc-2
		N=32	N=17	N=18	N=15	N=13	N=35	N=16	N=18	N=14	N=13
	e2fa-1	0.343
	N=17
	e2fa-2	0.32	0.987
	N=18
	e2fc-1	0.098	0.97	0.929
	N=15
	e2fc-2	0.002	0.086	0.242	0.072
	N=13
	fbl17-1	8.62e-08	6.02e-06	2.79e-06	3.93e-06	2.48e-06
	N=35
	fbl17-1 e2fa-1	6.21e-12	6.86e-09	3.63e-09	6.65e-09	2.95e-08	0.079
	N=16
	fbl17-1 e2fa-2	1.11e-13	4.41e-10	2.2e-10	1.93e-09	9.7e-09	0.135	0.721
	N=18
	fbl17-1 e2fc-1	0.388	0.493	0.587	0.377	0.025	7.11e-05	1.33e-06	4.12e-07
	N=14
	fbl17-1 e2fc-2	0.118	0.68	0.828	0.964	0.044	1.29e-05	2.95e-08	9.7e-09	0.402
	N=13
	KRP2OE	3.74e-05	8.53e-05	8.2e-05	1.71e-06	1.73e-07	0.05	0.000593	6.99e-05	0.000284	5.23e-06
	N=19
	4C	Col-0	e2fa-1	e2fa-2	e2fc-1	e2fc-2	fbl17-1	fbl17-1 e2fa-1	fbl17-1 e2fa-2	fbl17-1 e2fc-1	fbl17-1 e2fc-2
		N=32	N=17	N=18	N=15	N=13	N=35	N=16	N=18	N=14	N=13
	e2fa-1	0.004
	N=17
	e2fa-2	0.048	0.386
	N=18
	e2fc-1	0.58	0.04	0.073
	N=15
	e2fc-2	0.406	0.385	0.65	0.413
	N=13
	fbl17-1	6.89e-12	1.01e-07	4.87e-08	3.7e-08	2.94e-07
	N=35
	fbl17-1 e2fa-1	0.689	0.292	0.347	0.892	0.746	3.3e-05
	N=16
	fbl17-1 e2fa-2	0.053	0.096	0.091	0.036	0.038	0.24	0.017
	N=18
	fbl17-1 e2fc-1	0.953	0.138	0.22	0.914	0.616	2.67e-07	1	0.011
	N=14
	fbl17-1 e2fc-2	0.99	0.043	0.146	0.618	0.614	2.6e-07	0.714	0.042	0.905
	N=13
	KRP2OE	4.13e-14	2.33e-10	1.13e-10	1.08e-09	5.76e-09	0.000472	4.51e-07	0.000112	2.44e-09	5.76e-09
	N=19
	8C	Col-0	e2fa-1	e2fa-2	e2fc-1	e2fc-2	fbl17-1	fbl17-1 e2fa-1	fbl17-1 e2fa-2	fbl17-1 e2fc-1	fbl17-1 e2fc-2
		N=32	N=17	N=18	N=15	N=13	N=35	N=16	N=18	N=14	N=13
	e2fa-1	1.76e-09
	N=17
	e2fa-2	0.000655	0.066
	N=18
	e2fc-1	1.94e-07	0.04	0.421
	N=15
	e2fc-2	1.83e-06	0.263	0.54	0.294
	N=13
	fbl17-1	3.1e-12	6.88e-09	3.49e-09	2.91e-08	1.39e-07
	N=35
	fbl17-1 e2fa-1	8.87e-13	1.71e-09	9.07e-10	6.65e-09	2.95e-08	0.00078
	N=16
	fbl17-1 e2fa-2	1.11e-13	4.41e-10	2.2e-10	1.93e-09	9.7e-09	0.888	0.000583
	N=18
	fbl17-1 e2fc-1	0.001	0.000995	0.587	0.057	0.015	3.18e-06	3.74e-06	6.72e-06
	N=14
	fbl17-1 e2fc-2	5.34e-09	0.245	0.332	0.717	0.724	1.39e-07	2.95e-08	9.7e-09	0.022
	N=13
	KRP2OE	1.45e-08	1.05e-08	4.22e-08	5.47e-07	3.86e-07	0.000754	1.84e-07	1.03e-05	9.37e-05	1.12e-06
	N=19
	16C	Col-0	e2fa-1	e2fa-2	e2fc-1	e2fc-2	fbl17-1	fbl17-1 e2fa-1	fbl17-1 e2fa-2	fbl17-1 e2fc-1	fbl17-1 e2fc-2
		N=32	N=17	N=18	N=15	N=13	N=35	N=16	N=18	N=14	N=13
	e2fa-1	0.206
	N=17
	e2fa-2	0.428	0.909
	N=18
	e2fc-1	0.216	0.737	0.873
	N=15
	e2fc-2	0.365	0.869	0.54	0.964
	N=13
	fbl17-1	2.17e-12	6.88e-09	3.49e-09	3.7e-08	1.39e-07
	N=35
	fbl17-1 e2fa-1	8.87e-13	1.71e-09	9.07e-10	6.65e-09	2.95e-08	0.00058
	N=16
	fbl17-1 e2fa-2	1.11e-13	4.41e-10	2.2e-10	1.93e-09	9.7e-09	0.844	0.000583
	N=18
	fbl17-1 e2fc-1	0.002	0.186	0.18	0.023	0.001	6.26e-08	1.38e-08	4.24e-09
	N=14
	fbl17-1 e2fc-2	0.035	0.3	0.737	0.235	0.186	2.03e-07	2.95e-08	9.7e-09	0.068
	N=13
	KRP2OE	4.13e-14	2.33e-10	2.26e-10	4.31e-09	5.76e-09	0.375	0.000239	0.461	2.44e-09	1.15e-08
	N=19
	32C	Col-0	e2fa-1	e2fa-2	e2fc-1	e2fc-2	fbl17-1	fbl17-1 e2fa-1	fbl17-1 e2fa-2	fbl17-1 e2fc-1	fbl17-1 e2fc-2
		N=32	N=17	N=18	N=15	N=13	N=35	N=16	N=18	N=14	N=13
	e2fa-1	7.23e-08
	N=17
	e2fa-2	0.003	0.019
	N=18
	e2fc-1	0.056	0.000242	0.735
	N=15
	e2fc-2	0.000539	0.094	0.54	0.072
	N=13
	fbl17-1	2.13e-12	7.53e-09	3.4e-09	1.32e-07	1.35e-07
	N=35
	fbl17-1 e2fa-1	2.29e-08	1.05e-06	7.32e-07	1.24e-05	5.6e-06	0.604
	N=16
	fbl17-1 e2fa-2	6.2e-09	4.79e-07	3.21e-07	7.95e-06	3.08e-06	0.075	0.333
	N=18
	fbl17-1 e2fc-1	0.004	0.000191	1	0.505	0.185	6.09e-08	3.53e-06	1.85e-06
	N=14
	fbl17-1 e2fc-2	0.004	0.000178	0.984	0.467	0.139	1.35e-07	5.6e-06	3.08e-06	0.83
	N=13
	KRP2OE	3.14e-09	6.69e-07	2.26e-07	4.07e-06	1.97e-06	0.77	1	0.569	1.17e-06	1.97e-06
	N=19
	64C	Col-0	e2fa-1	e2fa-2	e2fc-1	e2fc-2	fbl17-1	fbl17-1 e2fa-1	fbl17-1 e2fa-2	fbl17-1 e2fc-1	fbl17-1 e2fc-2
		N=32	N=17	N=18	N=15	N=13	N=35	N=16	N=18	N=14	N=13
	e2fa-1	4.31e-06
	N=17
	e2fa-2	0.013	0.022
	N=18
	e2fc-1	0.015	0.002	0.58
	N=15
	e2fc-2	0.001	0.654	0.154	0.055
	N=13
	fbl17-1	2.58e-11	0.000287	4.02e-08	5.54e-08	0.001
	N=35
	fbl17-1 e2fa-1	3.94e-06	0.545	0.005	0.000902	0.457	0.002
	N=16
	fbl17-1 e2fa-2	1.84e-07	0.023	4.14e-05	2.98e-05	0.029	0.329	0.115
	N=18
	fbl17-1 e2fc-1	0.02	0.09	0.718	0.965	0.319	8.58e-05	0.052	0.005
	N=14
	fbl17-1 e2fc-2	0.046	0.003	0.459	0.519	0.043	6.44e-07	0.001	0.000101	0.607
	N=13
	KRP2OE	1.94e-08	0.000229	2.58e-07	1.03e-06	0.001	0.353	0.000678	0.084	0.000221	6.78e-06
	N=19

## Sheet: I
Supplemental table 1K. Statistical analysis of the ploidy level in roots.
Statistical significance table (adjusted p-value) regarding the Figure 2F (Wilcoxon-Mann-Whitney test).
	2C	Col-0	e2fa-1	e2fa-2	e2fc-1	e2fc-2	fbl17-1	fbl17-1 e2fa-1	fbl17-1 e2fa-2	fbl17-1 e2fc-1	fbl17-1 e2fc-2		No significant differences
		N=38	N=19	N=19	N=18	N=14	N=34	N=12	N18	N=19	N=18		P value < 0.05 = *
	e2fa-1	0.368											P value < 0.01 = **
	N=19												P value < 0.001 = ***
	e2fa-2	0.048	0.000616										P value < 0.0001 = ****
	N=19
	e2fc-1	0.159	0.358	0.001
	N=18
	e2fc-2	0.159	0.084	0.76	0.034
	N=14
	fbl17-1	5.98e-13	2.28e-08	2.46e-10	3.65e-09	2.83e-09
	N=34
	fbl17-1 e2fa-1	7.41e-10	2.69e-07	9.92e-08	2.31e-08	8.28e-07	0.082
	N=12
	fbl17-1 e2fa-2	3.86e-09	8.22e-07	6.48e-07	2.67e-07	8.27e-07	0.132	0.518
	N18
	fbl17-1 e2fc-1	1.57e-09	8.21e-07	1.53e-07	1.1e-08	4.76e-07	0.009	0.002	0.000203
	N=19
	fbl17-1 e2fc-2	8.99e-09	2.53e-06	5.08e-07	3.06e-08	1.58e-06	0.000855	0.000239	1.64e-05	0.019
	N=18
	KRP2OE	0.9	0.218	0.081	0.205	0.313	4.15e-09	4.67e-07	6.27e-07	1.55e-07	9.04e-06
	N=23
	2C-4C	Col-0	e2fa-1	e2fa-2	e2fc-1	e2fc-2	fbl17-1	fbl17-1 e2fa-1	fbl17-1 e2fa-2	fbl17-1 e2fc-1	fbl17-1 e2fc-2
		N=38	N=19	N=19	N=18	N=14	N=34	N=12	N18	N=19	N=18
	e2fa-1	0.242
	N=19
	e2fa-2	0.11	0.488
	N=19
	e2fc-1	0.788	0.092	0.024
	N=18
	e2fc-2	0.064	4.0e-04	0.000199	0.077
	N=14
	fbl17-1	2.72e-06	5.65e-05	0.00018	3.04e-06	3.51e-07
	N=34
	fbl17-1 e2fa-1	1.57e-05	2.85e-05	0.000147	2.24e-06	4.14e-07	0.512
	N=12
	fbl17-1 e2fa-2	2.26e-06	1.63e-06	1.03e-05	1.12e-07	1.27e-07	0.947	0.573
	N18
	fbl17-1 e2fc-1	0.023	0.172	0.488	0.008	3.35e-05	0.003	0.002	0.000271
	N=19
	fbl17-1 e2fc-2	0.205	0.893	0.499	0.059	0.000574	9.3e-05	5.99e-05	2.02e-06	0.221
	N=18
	KRP2OE	0.17	1	0.599	0.107	0.000741	0.000566	0.000297	0.000176	0.292	0.886
	N=23
	4C	Col-0	e2fa-1	e2fa-2	e2fc-1	e2fc-2	fbl17-1	fbl17-1 e2fa-1	fbl17-1 e2fa-2	fbl17-1 e2fc-1	fbl17-1 e2fc-2
		N=38	N=19	N=19	N=18	N=14	N=34	N=12	N18	N=19	N=18
	e2fa-1	0.967
	N=19
	e2fa-2	0.913	0.863
	N=19
	e2fc-1	0.139	0.126	0.142
	N=18
	e2fc-2	0.646	0.577	0.653	0.442
	N=14
	fbl17-1	1.32e-06	5.84e-08	9.14e-08	3.86e-06	0.000127
	N=34
	fbl17-1 e2fa-1	3.43e-06	9.92e-08	9.92e-08	4.39e-07	7.7e-05	0.006
	N=12
	fbl17-1 e2fa-2	6.0e-06	2.36e-07	2.36e-07	4.59e-07	0.000132	0.075	0.134
	N18
	fbl17-1 e2fc-1	0.001	0.005	0.013	9.59e-05	0.003	7.04e-09	1.7e-07	8.22e-07
	N=19
	fbl17-1 e2fc-2	2.33e-08	3.96e-07	1.03e-05	4.41e-10	1.15e-06	8.91e-13	2.31e-08	3.52e-07	0.008
	N=18
	KRP2OE	0.631	0.635	0.599	0.458	0.865	2.39e-06	1.08e-07	1.35e-06	0.00076	1.2e-08
	N=23
	8C	Col-0	e2fa-1	e2fa-2	e2fc-1	e2fc-2	fbl17-1	fbl17-1 e2fa-1	fbl17-1 e2fa-2	fbl17-1 e2fc-1	fbl17-1 e2fc-2
		N=38	N=19	N=19	N=18	N=14	N=34	N=12	N18	N=19	N=18
	e2fa-1	0.609
	N=19
	e2fa-2	0.585	0.311
	N=19
	e2fc-1	0.232	0.118	0.599
	N=18
	e2fc-2	0.004	0.001	0.035	0.084
	N=14
	fbl17-1	5.0e-16	6.72e-14	4.57e-12	4.69e-14	4.15e-12
	N=34
	fbl17-1 e2fa-1	4.48e-09	1.42e-08	1.7e-07	2.31e-08	2.07e-07	0.167
	N=12
	fbl17-1 e2fa-2	1.5e-11	1.13e-10	2.26e-10	2.2e-10	4.24e-09	0.1	0.305
	N18
	fbl17-1 e2fc-1	6.55e-12	1.13e-10	3.87e-08	1.13e-10	2.44e-09	0.028	0.004	0.00041
	N=19
	fbl17-1 e2fc-2	2.55e-11	2.26e-10	3.07e-07	2.2e-10	4.24e-09	3.16e-05	0.000445	8.22e-08	0.086
	N=18
	KRP2OE	0.888	0.548	0.689	0.256	0.022	8.66e-12	4.55e-08	3.69e-09	2.01e-08	7.22e-08
	N=23
	16C	Col-0	e2fa-1	e2fa-2	e2fc-1	e2fc-2	fbl17-1	fbl17-1 e2fa-1	fbl17-1 e2fa-2	fbl17-1 e2fc-1	fbl17-1 e2fc-2
		N=38	N=19	N=19	N=18	N=14	N=34	N=12	N18	N=19	N=18
	e2fa-1	0.012
	N=19
	e2fa-2	0.11	0.172
	N=19
	e2fc-1	0.584	6.99e-05	0.00041
	N=18
	e2fc-2	0.352	1.1e-07	2.16e-05	0.005
	N=14
	fbl17-1	0.000748	0.818	0.538	8.91e-13	4.15e-12
	N=34
	fbl17-1 e2fa-1	0.105	0.22	0.535	2.31e-08	2.07e-07	0.34
	N=12
	fbl17-1 e2fa-2	0.038	0.391	0.988	2.2e-10	4.24e-09	0.196	0.491
	N18
	fbl17-1 e2fc-1	0.054	0.053	0.008	1.13e-10	2.44e-09	0.55	0.023	0.02
	N=19
	fbl17-1 e2fc-2	0.059	0.057	0.013	2.2e-10	4.24e-09	0.587	0.022	0.013	0.313
	N=18
	KRP2OE	0.547	0.111	0.18	0.664	0.308	0.02	0.113	0.064	0.1	0.1
	N=23
	32C	Col-0	e2fa-1	e2fa-2	e2fc-1	e2fc-2	fbl17-1	fbl17-1 e2fa-1	fbl17-1 e2fa-2	fbl17-1 e2fc-1	fbl17-1 e2fc-2
		N=38	N=19	N=19	N=18	N=14	N=34	N=12	N18	N=19	N=18
	e2fa-1	0.33
	N=19
	e2fa-2	0.01	0.021
	N=19
	e2fc-1	0.185	0.016	0.000235
	N=18
	e2fc-2	0.893	0.956	0.372	0.21
	N=14
	fbl17-1	0.722	0.559	0.048	0.442	0.617
	N=34
	fbl17-1 e2fa-1	0.000743	3.85e-06	0.016	3.21e-06	0.054	0.002
	N=12
	fbl17-1 e2fa-2	0.018	0.022	0.964	0.000503	0.531	0.056	0.008
	N18
	fbl17-1 e2fc-1	0.306	0.506	0.954	0.033	0.229	0.069	0.734	0.916
	N=19
	fbl17-1 e2fc-2	0.163	0.012	4.32e-05	0.763	0.215	0.285	1.15e-05	0.000155	0.05
	N=18
	KRP2OE	0.054	0.012	0.000145	0.562	0.1	0.096	1.19e-05	0.000194	0.007	0.499
	N=23
	64C	Col-0	e2fa-1	e2fa-2	e2fc-1	e2fc-2	fbl17-1	fbl17-1 e2fa-1	fbl17-1 e2fa-2	fbl17-1 e2fc-1	fbl17-1 e2fc-2
		N=38	N=19	N=19	N=18	N=14	N=34	N=12	N18	N=19	N=18
	e2fa-1	x
	N=19
	e2fa-2	x	0.115
	N=19
	e2fc-1	x	x	x
	N=18
	e2fc-2	x	x	x	x
	N=14
	fbl17-1	x	x	x	x	x
	N=34
	fbl17-1 e2fa-1	x	0.01	x	x	x	x
	N=12
	fbl17-1 e2fa-2	x	0.177	x	x	x	x	x
	N18
	fbl17-1 e2fc-1	x	x	x	x	x	x	x	x
	N=19
	fbl17-1 e2fc-2	x	x	x	x	x	x	x	x	x
	N=18
	KRP2OE	x	x	x	x	x	x	x	x	x	x
	N=23

## Sheet: J
Supplemental table 1J. Statistical analysis of the root length under zeocin treatment.
Statistical significance table (adjusted p-value) regarding the Figure 3C (Wilcoxon-Mann-Whitney test).
	Standard condition						Zeocin treatment							No significant differences
	d5	Col-0	e2fc-1	fbl17-1	fbl17-1 e2fc-1	atm-2	d5	Col-0	e2fc-1	fbl17-1	fbl17-1 e2fc-1	atm-2		P value < 0.05 = *
		N=90	N=53	N=40	N=54	N=32		N=84	N=53	N=48	N=55	N=35		P value < 0.01 = **
	e2fc-1	0.528					e2fc-1	0.54						P value < 0.001 = ***
	N=53						N=53							P value < 0.0001 = ****
	fbl17-1	8.1e-18	1.45e-15				fbl17-1	4.33e-20	4.22e-12
	N=40						N=48
	fbl17-1 e2fc-1	0.131	0.418	2.69e-16			fbl17-1 e2fc-1	0.005	0.775	2.86e-17
	N=54						N=55
	atm-2	0.177	0.775	8.62e-12	0.039		atm-2	0.022	0.056	1.52e-14	1.15e-05
	N=32						N=35
	KRP2OE	0.001	0.033	9.84e-15	6.55e-07	0.165	KRP2OE	0.003	0.003	5.69e-18	4.93e-10	0.734
	N=41						N=54
	d6	Col-0	e2fc-1	fbl17-1	fbl17-1 e2fc-1	atm-2	d6	Col-0	e2fc-1	fbl17-1	fbl17-1 e2fc-1	atm-2
		N=90	N=53	N=40	N=54	N=32		N=84	N=53	N=48	N=55	N=35
	e2fc-1	0.325					e2fc-1	0.211
	N=53						N=53
	fbl17-1	3.67e-19	2.43e-16				fbl17-1	3.88e-20	3.95e-17
	N=40						N=48
	fbl17-1 e2fc-1	0.537	0.179	1.61e-16			fbl17-1 e2fc-1	0.539	0.527	2.7e-18
	N=54						N=55
	atm-2	0.028	0.115	5.67e-13	0.008		atm-2	0.008	0.052	9.59e-14	0.02
	N=32						N=35
	KRP2OE	0.706	0.828	2.85e-14	0.563	0.116	KRP2OE	0.353	0.105	1.77e-17	0.134	0.004
	N=41						N=54
	d7	Col-0	e2fc-1	fbl17-1	fbl17-1 e2fc-1	atm-2	d7	Col-0	e2fc-1	fbl17-1	fbl17-1 e2fc-1	atm-2
		N=90	N=53	N=40	N=54	N=32		N=84	N=53	N=48	N=55	N=35
	e2fc-1	0.143					e2fc-1	0.388
	N=53						N=53
	fbl17-1	2.45e-18	3.36e-16				fbl17-1	5.86e-21	4.37e-19
	N=40						N=48
	fbl17-1 e2fc-1	0.000256	0.042	3.05e-16			fbl17-1 e2fc-1	0.02	0.333	2.7e-18
	N=54						N=55
	atm-2	0.293	0.022	6.71e-13	4.36e-05		atm-2	0.011	0.002	4.92e-14	2.34e-05
	N=32						N=35
	KRP2OE	0.17	0.011	1.77e-14	5.67e-06	0.889	KRP2OE	0.305	0.099	5.36e-18	0.00037	0.103
	N=41						N=54
	d8	Col-0	e2fc-1	fbl17-1	fbl17-1 e2fc-1	atm-2	d8	Col-0	e2fc-1	fbl17-1	fbl17-1 e2fc-1	atm-2
		N=90	N=53	N=40	N=54	N=32		N=84	N=53	N=48	N=55	N=35
	e2fc-1	0.023					e2fc-1	0.031
	N=53						N=53
	fbl17-1	6.8e-19	2.77e-16				fbl17-1	1.84e-21	4.19e-19
	N=40						N=48
	fbl17-1 e2fc-1	0.029	0.739	1.51e-16			fbl17-1 e2fc-1	0.000217	2.79e-08	5.82e-18
	N=54						N=55
	atm-2	0.001	0.107	7.61e-13	0.064		atm-2	1.83e-10	2.24e-12	1.89e-14	3.04e-06
	N=32						N=35
	KRP2OE	0.922	0.006	9.83e-15	0.011	0.000818	KRP2OE	0.452	0.000863	3.59e-18	0.000182	1.33e-11
	N=41						N=54
	d9	Col-0	e2fc-1	fbl17-1	fbl17-1 e2fc-1	atm-2	d9	Col-0	e2fc-1	fbl17-1	fbl17-1 e2fc-1	atm-2
		N=90	N=53	N=40	N=54	N=32		N=84	N=53	N=48	N=55	N=35
	e2fc-1	0.203					e2fc-1	0.147
	N=53						N=53
	fbl17-1	6.8e-19	2.0e-16				fbl17-1	4.47e-22	5.97e-20
	N=40						N=48
	fbl17-1 e2fc-1	0.06	0.397	1.51e-16			fbl17-1 e2fc-1	1.02e-09	7.22e-12	1.41e-18
	N=54						N=55
	atm-2	0.97	0.479	1.25e-12	0.172		atm-2	3.06e-09	1.26e-10	2.91e-16	0.087
	N=32						N=35
	KRP2OE	0.000217	8.79e-09	1.91e-14	8.7e-10	0.000359	KRP2OE	0.007	0.000155	3.93e-19	7.83e-07	3.42e-08
	N=41						N=54
	d10	Col-0	e2fc-1	fbl17-1	fbl17-1 e2fc-1	atm-2	d10	Col-0	e2fc-1	fbl17-1	fbl17-1 e2fc-1	atm-2
		N=90	N=53	N=40	N=54	N=32		N=84	N=53	N=48	N=55	N=35
	e2fc-1	0.229					e2fc-1	0.567
	N=53						N=53
	fbl17-1	3.19e-17	2.0e-16				fbl17-1	2.58e-22	2.41e-20
	N=40						N=48
	fbl17-1 e2fc-1	1.32e-06	8.39e-08	1.52e-16			fbl17-1 e2fc-1	1.36e-16	2.94e-16	2.43e-15
	N=54						N=55
	atm-2	0.606	0.132	1.47e-10	8.61e-06		atm-2	2.73e-11	3.55e-12	5.67e-17	0.036
	N=32						N=35
	KRP2OE	0.417	0.775	1.06e-14	5.09e-06	0.239	KRP2OE	0.804	0.53	1.44e-19	6.14e-15	2.36e-11
	N=41						N=54
	d11	Col-0	e2fc-1	fbl17-1	fbl17-1 e2fc-1	atm-2	d11	Col-0	e2fc-1	fbl17-1	fbl17-1 e2fc-1	atm-2
		N=90	N=53	N=40	N=54	N=32		N=84	N=53	N=48	N=55	N=35
	e2fc-1	0.634					e2fc-1	0.576
	N=53						N=53
	fbl17-1	5.42e-16	3.82e-16				fbl17-1	2.27e-22	1.95e-20
	N=40						N=48
	fbl17-1 e2fc-1	1.13e-06	2.03e-07	1.56e-16			fbl17-1 e2fc-1	1.06e-19	2.57e-18	2.89e-06
	N=54						N=55
	atm-2	0.141	0.048	6.44e-11	1.42e-09		atm-2	1.22e-12	4.51e-13	3.08e-17	1.07e-05
	N=32						N=35
	KRP2OE	0.085	0.07	2.22e-14	0.000547	0.000786	KRP2OE	0.822	0.705	1.04e-19	5.08e-17	5.51e-12
	N=41						N=54
	d12	Col-0	e2fc-1	fbl17-1	fbl17-1 e2fc-1	atm-2	d12	Col-0	e2fc-1	fbl17-1	fbl17-1 e2fc-1	atm-2
		N=90	N=53	N=40	N=54	N=32		N=84	N=53	N=48	N=55	N=35
	e2fc-1	0.848					e2fc-1	0.617
	N=53						N=53
	fbl17-1	6.26e-15	9.88e-15				fbl17-1	1.98e-22	5.43e-20
	N=40						N=48
	fbl17-1 e2fc-1	2.05e-11	3.64e-12	1.62e-16			fbl17-1 e2fc-1	1.92e-22	7.3e-20	0.065
	N=54						N=55
	atm-2	0.287	0.238	3.52e-08	1.68e-08		atm-2	2.49e-13	4.03e-13	1.02e-16	7.44e-13
	N=32						N=35
	KRP2OE	0.00011	2.53e-05	2.76e-14	0.017	0.000164	KRP2OE	0.219	0.512	7.99e-20	1.4e-19	1.31e-12
	N=41						N=54

[truncated: 4 more sheets: K, L, M, N]
