# Supplementary material for: Tuning of the RBR1-E2F/DP transcriptional module by the F-box protein FBL17
Source: Sci Adv. 2026 Feb 18;12(8):eadz2439. doi: 10.1126/sciadv.adz2439 (PMC12915602; doi:10.1126/sciadv.adz2439)
Supplement: Supplementary file 2 — Tables S1 to S3 [file sciadv.adz2439_tables_s1_to_s3.zip › adz2439_table_s2.xlsx]

## Sheet: Feuil1
Supplemental table 2. IP-MS/MS data
Data from the IP-MS/MS experiment presented in figure 4.
Legend
FBL17 (bait)
Members of SCF complex
DREAM complex related protein
Enriched proteins (log2FC>1)
Enriched proteins (log2FC>1 and adjp<0,05)
p-value and/or adjusted p-value <0.05						REPLICATE #1 = 2020_S28			REPLICATE #2 = 2024_S37			REPLICATE #3 = 2024_S37			REPLICATE #4 = 2024_S41		REPLICATE #1 = 2024_S37			REPLICATE #2 = 2024_S37			REPLICATE #3 = 2024_S41
						35S::FBL17-GFP			35S::FBL17-GFP			35S::FBL17-GFP			35S::FBL17-GFP		Col-0			Col-0			Col-0
Accession	Gene name	Log2FC	Pval	Adjusted P Val	Enriched/depleted in FBL17-GFP vs Col-0	R1	R2	R3	R1	R2	R3	R1	R2	R3	R1	R2	R1	R2	R3	R1	R2	R3	R1	R2
AT3G54650.1	FBL17	12.0983	1.84714e-12	1.349e-09	UP	23.3865	23.3943	23.3301	21.4234	21.9786	21.9921	21.7837	21.9843	22.2036	21.3991	21.7367	10.9861	8.4599	13.8329	11.4746	9.40858	13.3747	6.69358	6.88301
AT1G04930.2	LIN37A	2.53762	0.00045713	0.01824	UP	8.80991	12.1783	9.97555	11.6323	12.2566	9.45036	8.86472	9.58663	12.8269	12.1293	12.2564	8.8131	8.4599	8.83403	8.62615	9.40858	9.22938	6.69358	6.88301
AT5G58230.1	MSI1	2.70051	0.00171418	0.04588	UP	8.80991	14.1569	12.9934	14.1771	14.9037	14.7056	13.9322	14.1051	14.4567	14.2302	13.7376	8.8131	8.4599	12.3083	12.0321	9.40858	12.1776	11.8611	12.5777
AT2G45250.2	LIN52A	2.70436	0.000107696	0.005627	UP	8.80991	9.59691	9.97555	10.9257	12.735	12.7449	9.52917	11.6918	12.2789	11.4226	12.0906	8.8131	8.4599	8.83403	8.62615	9.40858	9.22938	6.69358	6.88301
AT3G05380.2	ALY2	2.90327	0.000315924	0.01387	UP	8.80991	9.59691	9.97555	12.8107	9.47812	13.5688	12.1263	12.8858	9.46084	12.4724	12.8038	8.8131	8.4599	8.83403	8.62615	9.40858	9.22938	6.69358	6.88301
AT3G09370.2	MYB3R3	3.7994	1.85663e-07	2.81e-05	UP	12.2732	11.8662	12.3513	12.251	12.9172	13.2526	13.2595	12.8052	12.63	9.7843	10.456	8.8131	8.4599	8.83403	8.62615	9.40858	9.22938	6.69358	6.88301
AT2G40630.1	BTE1	3.99478	1.82982e-05	0.001361	UP	8.80991	9.59691	9.97555	13.0334	14.3694	14.1872	13.7111	13.4353	13.4171	12.6036	12.8564	8.8131	8.4599	8.83403	8.62615	9.40858	9.22938	6.69358	6.88301
AT2G32840.1	Lin37B	4.04314	2.61485e-08	5.738e-06	UP	12.4648	9.59691	12.7604	12.8384	12.5777	12.2258	12.8207	13.1134	13.0262	12.1846	12.9189	8.8131	8.4599	8.83403	8.62615	9.40858	9.22938	6.69358	6.88301
AT3G21430.2	ALY3	5.04783	2.45815e-12	1.349e-09	UP	14.461	14.8765	14.6626	14.036	14.57	14.7981	13.9446	13.8074	14.3793	14.4255	14.7004	8.8131	8.4599	8.83403	8.62615	9.40858	9.22938	11.1692	10.4671
AT2G36010.2	E2FA	6.33649	4.72539e-12	2.074e-09	UP	13.6762	15.8226	14.4576	14.7993	13.555	14.8911	13.8789	14.2355	14.4874	15.7457	16.2053	8.8131	8.4599	8.83403	8.62615	9.40858	9.22938	6.69358	6.88301
AT4G29000.1	TCX5	6.52737	9.63717e-11	3.525e-08	UP	15.5873	15.588	15.4759	14.4799	15.0502	16.1751	15.5999	15.2486	15.6457	13.256	11.7478	8.8131	8.4599	8.83403	8.62615	9.40858	9.22938	6.69358	6.88301
AT5G03415.1	DPB	6.75959	3.12235e-13	4.568e-10	UP	15.7269	16.4837	15.6105	14.0962	14.9217	14.4518	14.4692	14.6702	14.8032	15.3702	15.805	8.8131	8.4599	8.83403	8.62615	9.40858	9.22938	6.69358	6.88301
AT5G02470.1	DPA	6.77181	1.13269e-13	2.486e-10	UP	15.7833	15.8614	15.5399	14.8077	14.9711	15.3382	15.1241	15.1945	15.6872	13.9782	14.2576	8.8131	8.4599	8.83403	8.62615	9.40858	9.22938	6.69358	6.88301
AT3G12280.1	RBR1	7.76747	1.10177e-13	2.486e-10	UP	18.6541	18.826	18.6851	17.4076	17.8219	18.0635	17.6054	17.7154	17.9859	17.1039	17.4055	8.8131	8.4599	10.9989	11.201	9.40858	9.22938	11.8014	11.4202
AT5G22220.2	E2FB	8.77895	1.04496e-12	1.147e-09	UP	19.4545	19.22	19.2663	16.0691	16.6852	16.4977	15.9853	16.265	16.5111	16.0985	16.569	8.8131	8.4599	8.83403	8.62615	9.40858	9.22938	6.69358	6.88301
AT4G38280.1	LIN52B	1.45847	0.00696986	0.09077	NO	8.80991	9.59691	9.97555	9.08084	9.47812	9.45036	8.86472	9.58663	9.46084	11.8797	11.9127	8.8131	8.4599	8.83403	8.62615	9.40858	9.22938	6.69358	6.88301
AT3G48750.1	CDKA-1	0.546052	0.019627	0.1533	NO	13.0965	13.0171	13.285	12.7407	13.3093	13.4642	13.276	13.1799	13.2736	13.384	13.2285	13.037	12.4272	12.8576	12.8762	12.517	12.1834	12.4617	12.9111
AT5G42190.1	ASK2 / SKP1B	5.21868	0.000171299	0.008262	UP	14.1747	18.7834	16.7251	15.577	9.47812	9.45036	16.4771	16.5735	16.1188	16.7823	16.7348	8.8131	8.4599	8.83403	8.62615	9.40858	9.22938	13.0462	13.197
AT1G75950.1	ASK1 / SKP1A	2.5039	0.0126619	0.1195	NO	12.4742	14.7729	15.5546	13.2861	13.0411	14.3164	13.8674	13.5317	13.5611	7.47612	8.51664	8.8131	11.597	11.4665	8.62615	9.40858	9.22938	11.4669	11.469
AT3G06400.3	CHR11	1.04358	0.000999471	0.03274	UP	13.6826	13.9017	14.2097	13.2375	13.7982	14.2973	13.2395	14.0551	14.0746	13.9721	14.0048	12.5403	12.3506	12.0385	12.6084	12.7382	12.9566	13.6779	13.6306
AT3G11964.1		1.16018	0.00136628	0.03971	UP	13.4139	11.1452	13.5811	11.9451	12.2284	12.9428	12.9315	12.5572	12.6739	12.2721	12.5192	11.2185	11.1316	10.5845	11.6062	11.3945	11.6408	11.7681	11.8909
AT5G42080.1	DRP1A	1.23068	0.000288815	0.01293	UP	16.111	15.7243	15.2983	14.5935	14.7805	14.8921	15.0998	14.6869	14.4953	14.8543	15.4365	14.0441	14.0242	13.7581	13.1988	13.5417	13.3978	14.6235	14.2738
AT4G34430.4	SWI3D	1.33993	0.000106617	0.005627	UP	13.464	13.6796	12.5424	13.9882	14.1897	14.5931	14.0647	14.1774	14.3459	13.0992	13.4313	12.6138	12.1817	12.4387	12.1908	12.785	12.4118	12.2398	12.6557
AT1G18450.1	ARP4	1.34198	3.0836e-05	0.002148	UP	15.7735	15.5422	15.3191	15.5062	15.6226	15.4176	15.6888	15.5497	15.5485	14.9097	15.1903	14.464	14.189	14.0413	14.2576	14.0911	12.8771	14.6283	14.4018
AT5G44120.3	CRA1	1.37081	0.0015101	0.04249	UP	16.8023	16.6802	16.3914	16.7874	16.6919	16.7624	15.9432	16.1124	16.0816	15.5168	15.1306	16.0503	15.9778	15.8518	14.2699	13.7538	13.6999	14.989	14.5503
AT1G31440.1	SH3P1	1.38732	0.000659546	0.02298	UP	16.9012	16.6114	16.6357	14.1796	15.4003	15.2307	14.9943	15.1858	15.3668	15.3446	15.3556	14.2034	14.4	13.759	14.0512	13.8316	13.8034	15.0062	14.36
AT5G20490.1		1.39659	0.000892154	0.02951	UP	15.7204	15.5267	15.3882	13.4638	13.7043	13.9202	13.6027	13.8868	13.8806	13.3681	13.2755	12.6109	12.7239	12.5416	13.0771	12.9132	12.9992	12.395	12.8297
AT2G28290.1		1.45682	0.0018432	0.04815	UP	11.5762	9.59691	9.97555	10.6108	11.9206	11.688	12.0803	11.8105	12.0625	11.7814	12.2242	10.2957	9.63216	8.83403	10.391	9.40858	9.22938	10.7718	10.9297
AT5G67630.1	At5g67630 K9I9.20 K9I9_20	1.53184	1.40066e-06	0.0001576	UP	15.1128	14.7772	14.5038	14.5361	15.0753	15.1589	14.8357	14.9552	14.9804	13.9949	14.2634	13.2026	13.0836	13.0233	13.1781	13.3692	13.2161	13.416	13.2155
AT5G22330.1	RIN1	1.63067	5.83343e-06	0.0004924	UP	13.4791	14.3618	13.4942	13.7526	13.125	13.6435	13.4709	13.73	13.901	13.5151	13.9497	11.4623	11.8228	11.6013	12.14	12.2789	11.3912	12.5935	13.0631
AT1G55860.1	UPL1	1.63955	0.000894208	0.02951	UP	13.0952	12.7185	12.1802	11.9167	12.0603	12.0764	11.9322	12.3296	11.4059	12.2385	12.385	8.8131	11.9261	10.3262	11.7425	9.40858	9.22938	11.5882	11.5503
AT1G17580.1	XI-1	1.73152	0.000626814	0.02237	UP	14.3243	14.3928	14.441	12.3527	11.9882	12.6953	12.8459	12.767	12.4049	12.258	12.4509	11.5239	12.0563	11.2377	11.3387	11.2161	9.22938	11.5064	11.9819
AT3G12580.1	MED37C	1.73523	2.8305e-07	4.007e-05	UP	20.6948	20.9392	20.8315	19.7975	20.2526	20.4557	20.1452	20.1124	20.4094	19.8892	19.9592	18.5545	18.6663	18.4559	18.3411	18.8053	18.8493	18.5394	18.4424
AT5G22060.1	ATJ2	1.80456	4.10279e-08	7.829e-06	UP	17.1876	17.0081	17.3654	16.5894	16.8005	17.1762	16.8582	16.8261	17.1099	16.7405	17.2139	15.022	15.1693	15.1624	15.2009	15.2025	14.7935	15.448	15.4745
AT1G09520.1	At1g09520 F14J9.18 F14J9_18	1.8797	0.0018645	0.04842	UP	8.80991	9.59691	9.97555	11.3491	11.7968	9.45036	8.86472	9.58663	9.46084	11.7298	12.1091	8.8131	8.4599	8.83403	8.62615	9.40858	9.22938	6.69358	6.88301
AT3G09440.1	HSP70-3	1.88609	7.91732e-08	1.337e-05	UP	16.7876	16.5118	16.2969	15.9683	16.3834	16.7588	16.3511	16.5356	16.6386	16.0445	15.632	14.6985	14.6623	14.6715	14.7607	14.3103	14.3326	14.1311	14.187
AT5G02500.1	MED37E	1.94115	1.13935e-07	1.852e-05	UP	19.4537	19.6816	19.5006	18.4656	18.7006	18.8914	18.4614	18.4527	18.7898	18.5359	18.6703	17.2506	16.9697	16.9607	16.986	16.7764	16.7108	16.8939	16.9072
AT5G39580.1	PER62	1.96364	0.000565246	0.02102	UP	8.80991	9.59691	9.97555	11.9252	9.47812	11.7665	11.2925	11.297	9.46084	10.2059	9.8448	8.8131	8.4599	8.83403	8.62615	9.40858	9.22938	6.69358	6.88301
AT3G44110.1	ATJ3	1.97652	9.72769e-09	2.511e-06	UP	17.1153	17.3357	17.0148	16.611	16.8865	17.1836	16.8924	16.792	17.1889	16.9231	17.2799	15.1073	14.826	14.915	14.5988	15.0799	15.1568	15.344	15.3223
AT5G02490.1	MED37D	1.97764	2.76004e-07	4.007e-05	UP	16.1595	16.2262	15.8314	14.773	15.4011	15.2149	15.1928	15.4909	15.6242	14.932	14.9013	13.1679	13.3248	13.7158	13.7639	13.9814	13.4302	13.1737	13.0736
AT5G62000.1	ARF2	2.03523	4.43308e-06	0.0003971	UP	13.3654	12.9246	13.1105	13.0805	13.9118	13.6071	12.8791	13.3978	13.4356	12.8574	13.0174	11.1953	11.8621	11.3595	10.6455	11.6815	9.22938	11.6167	12.0098
AT4G19490.1		2.18066	0.000254711	0.01153	UP	12.1765	9.59691	9.97555	9.08084	9.47812	9.45036	11.3989	10.6445	10.8756	11.1771	12.186	8.8131	8.4599	8.83403	8.62615	9.40858	9.22938	6.69358	6.88301
AT1G28420.1		2.32961	0.0012987	0.03878	UP	12.1571	9.59691	9.97555	9.08084	9.47812	12.4409	11.6288	12.3652	9.46084	12.1426	12.4707	8.8131	8.4599	8.83403	10.8942	9.40858	9.22938	6.69358	6.88301
AT3G04930.1	At3g04930 T9J14.12	2.36127	0.00171042	0.04588	UP	13.6698	13.8845	13.1819	12.7421	12.865	9.45036	13.2779	13.2043	13.4908	12.7351	12.7435	8.8131	8.4599	12.1486	8.62615	9.40858	11.5526	12.5223	12.3023
AT4G27140.1	AT2S1	2.37249	4.6966e-05	0.003077	UP	18.3409	17.6217	17.6094	16.1357	16.3931	16.6413	15.5364	15.6092	15.7066	16.8618	16.4993	14.9445	15.1114	14.6082	13.2649	12.8322	12.82	15.1351	15.3624
AT1G59890.2	SNL5	2.38116	0.000321821	0.01394	UP	8.80991	9.59691	9.97555	12.0107	9.47812	12.962	11.2799	12.194	12.2045	11.6	12.0712	8.8131	8.4599	8.83403	8.62615	9.40858	9.22938	6.69358	9.7462
AT1G13940.1	At1g13940 F16A14.15	2.38692	0.00115463	0.03579	UP	8.80991	9.59691	9.97555	12.2306	13.2314	12.5751	8.86472	9.58663	9.46084	12.0059	11.9718	8.8131	8.4599	8.83403	8.62615	9.40858	9.22938	6.69358	6.88301
AT3G20230.1	At3g20230	2.40044	0.00149984	0.04247	UP	12.8139	9.59691	12.8646	12.2029	12.278	12.7546	13.2922	12.8528	12.2926	10.8949	10.623	11.8131	8.4599	8.83403	8.62615	11.823	9.22938	11.4671	6.88301
AT3G42170.1	HAT	2.45832	0.000306253	0.01358	UP	14.5404	14.1893	12.6493	13.8834	15.1732	15.0859	15.2031	14.9786	14.5421	14.2426	14.5259	12.4089	13.0006	12.6578	11.9707	9.40858	9.22938	13.6546	13.6491
AT3G04740.1	MED14	2.46081	0.00116909	0.03588	UP	14.4533	13.6306	14.4062	13.9182	14.064	14.138	14.2737	14.4941	14.2526	14.1852	13.5225	8.8131	13.3261	8.83403	12.9864	12.77	9.22938	13.6249	13.7029
AT1G19220.1	ARF19	2.46592	0.0016854	0.04579	UP	13.4734	13.2253	12.9356	9.08084	9.47812	9.45036	8.86472	9.58663	9.46084	11.9858	11.6367	8.8131	8.4599	8.83403	8.62615	9.40858	9.22938	6.69358	6.88301
AT1G72010.1	TCP22	2.51003	3.52725e-07	4.691e-05	UP	14.1074	13.6192	14.3115	13.6635	14.2823	14.4993	13.9206	14.0265	13.974	14.0694	14.2983	11.7775	12.2886	12.1942	11.6898	11.5814	9.22938	12.1763	11.5439
AT3G45830.1	F16L2_40 At3g45830	2.52466	0.000428167	0.0174	UP	8.80991	9.59691	9.97555	11.9001	12.9416	12.333	12.4227	11.8256	13.2468	11.6548	12.4358	8.8131	8.4599	8.83403	9.5284	9.40858	9.22938	11.1137	6.88301
AT2G47620.1	SWI3A	2.55432	0.000140497	0.00717	UP	12.5235	11.5386	12.187	12.772	13.0665	12.7788	13.1273	12.3995	13.4682	12.6918	12.4681	8.8131	8.4599	8.83403	8.62615	9.40858	12.8313	11.7597	11.939
AT4G00730.1	ANL2	2.59119	0.00194018	0.04922	UP	8.80991	9.59691	9.97555	11.7759	9.47812	13.5457	12.84	12.2032	12.5726	12.6375	12.7666	8.8131	8.4599	8.83403	10.7233	11.4175	9.22938	6.69358	6.88301
AT1G14580.1	IDD6	2.59353	0.00141743	0.04066	UP	8.80991	9.59691	9.97555	12.7641	9.47812	13.7701	8.86472	12.7081	9.46084	12.2338	12.9198	8.8131	8.4599	8.83403	8.62615	9.40858	9.22938	6.69358	6.88301
AT1G72390.1		2.61381	0.00110231	0.03481	UP	8.80991	12.496	9.97555	9.08084	13.0605	9.45036	12.5812	12.7867	13.0527	12.9184	12.379	8.8131	8.4599	8.83403	8.62615	9.40858	9.22938	6.69358	11.0911
AT2G32950.1	COP1	2.66711	5.92051e-05	0.00356	UP	10.6071	9.59691	9.97555	11.635	9.47812	9.45036	12.1345	11.5355	11.7864	12.3139	12.878	8.8131	8.4599	8.83403	8.62615	9.40858	9.22938	6.69358	6.88301
AT1G68840.1	RAV2	2.79093	6.41492e-05	0.003716	UP	11.8751	9.59691	9.97555	11.9288	12.1391	12.8804	8.86472	9.58663	11.8532	11.8816	12.1714	8.8131	8.4599	8.83403	8.62615	9.40858	9.22938	6.69358	6.88301
AT5G08330.1	TCP21	2.79158	0.000385678	0.01597	UP	8.80991	9.59691	13.1494	13.031	13.2474	13.6824	12.8379	12.7737	12.4002	13.1303	13.3168	8.8131	8.4599	8.83403	8.62615	9.40858	9.22938	11.8952	11.2926
AT2G02070.1	IDD5	2.81322	5.43417e-05	0.003359	UP	12.9466	9.59691	12.9792	13.3154	13.4718	13.8312	12.4033	12.4315	13.3744	12.5553	12.2557	8.8131	8.4599	10.7946	8.62615	9.40858	9.22938	11.8486	11.5221
AT3G22380.2	TIC TIME FOR COFFEE At3g22380	2.88393	0.00018988	0.008961	UP	13.1975	12.7706	9.97555	13.5681	14.6697	14.549	14.028	14.1283	14.5363	13.3245	13.5856	11.1302	8.4599	11.7888	8.62615	11.2692	9.22938	11.9824	12.3213
AT2G25110.1	SDF2	2.92589	0.00119933	0.03655	UP	12.5989	13.2872	12.558	9.08084	9.47812	12.6745	12.7325	12.8373	13.4416	13.8584	14.0156	8.8131	8.4599	8.83403	11.1778	9.40858	9.22938	6.69358	13.295
AT2G30470.1	VAL1	2.963	0.000659576	0.02298	UP	8.80991	9.59691	9.97555	9.08084	13.06	13.4616	8.86472	12.8888	13.2436	12.4694	13.1949	8.8131	8.4599	8.83403	8.62615	9.40858	9.22938	6.69358	6.88301
AT1G17520.1		3.00772	0.000147643	0.007448	UP	8.80991	9.59691	13.3118	11.5821	9.47812	12.9764	12.5215	9.58663	13.3104	12.2117	11.7526	8.8131	8.4599	8.83403	8.62615	9.40858	9.22938	6.69358	6.88301
AT2G25930.1	ELF3	3.00987	0.000436338	0.01757	UP	8.80991	9.59691	9.97555	9.08084	13.1748	13.6503	13.2177	12.9376	9.46084	12.603	12.6543	8.8131	8.4599	8.83403	8.62615	9.40858	9.22938	6.69358	6.88301
AT4G26840.1	SUMO1	3.01433	0.00166409	0.04565	UP	8.80991	9.59691	9.97555	14.1129	14.4556	14.3273	13.3779	14.0898	14.1226	13.3493	13.6743	8.8131	8.4599	8.83403	8.62615	9.40858	9.22938	12.2653	11.9887
AT5G44800.1	CHR4	3.01657	8.89169e-05	0.004878	UP	13.705	13.1356	9.97555	9.08084	13.1282	13.0605	12.4779	12.574	9.46084	10.6507	10.8641	8.8131	8.4599	8.83403	8.62615	9.40858	9.22938	6.69358	8.97599
AT1G73110.1	At1g73110 At1g73110/F3N23_39 F3N23.32 F3N23_32	3.06435	0.000156121	0.007699	UP	13.952	14.4452	13.6483	9.08084	12.6193	13.1165	13.0851	13.0046	12.5479	13.0223	12.659	8.8131	8.4599	8.83403	8.62615	9.40858	9.22938	12.5666	12.2247
AT3G13670.1	At3g13670	3.0714	0.000577062	0.02128	UP	8.80991	13.1599	9.97555	13.3475	13.5495	13.9181	11.5763	12.6602	9.46084	12.2282	11.6777	8.8131	8.4599	12.1251	8.62615	9.40858	9.22938	6.69358	6.88301
AT1G76140.1		3.09133	0.000557021	0.0209	UP	8.80991	9.59691	9.97555	9.08084	13.8351	13.3387	13.141	13.5802	13.5687	13.0184	13.1895	8.8131	8.4599	8.83403	8.62615	9.40858	9.22938	6.69358	10.5753
AT5G15210.1	ZHD8	3.20732	6.69346e-07	8.16e-05	UP	14.1137	12.7503	13.2018	12.6601	13.1932	14.1968	12.6446	13.5958	13.5347	12.9959	12.7585	8.8131	8.4599	8.83403	11.1907	11.3173	9.22938	10.4569	11.9638
AT1G43850.1	SEU	3.21965	1.03278e-05	0.0008394	UP	12.7137	12.2251	9.97555	11.6926	12.6251	13.057	12.6822	9.58663	12.4381	11.9495	11.6319	8.8131	8.4599	8.83403	10.8866	9.40858	9.22938	6.69358	6.88301
AT1G19700.1	BLH10	3.30659	8.83313e-05	0.004878	UP	8.80991	9.59691	9.97555	13.1684	12.1098	13.4916	13.1921	9.58663	13.6424	12.3003	12.552	8.8131	8.4599	8.83403	8.62615	9.40858	9.22938	6.69358	6.88301
AT5G42940.1	RHG1A	3.31163	1.57645e-05	0.001193	UP	12.5464	12.4373	9.97555	12.123	12.8092	13.0651	8.86472	12.6172	9.46084	12.3396	12.2421	8.8131	8.4599	8.83403	8.62615	9.40858	9.22938	6.69358	6.88301
AT2G35940.1	BLH1	3.34636	8.39713e-05	0.004725	UP	8.80991	9.59691	9.97555	12.9222	12.6041	13.9731	13.3548	9.58663	12.8137	12.34	12.8863	8.8131	8.4599	8.83403	8.62615	9.40858	9.22938	6.69358	6.88301
AT1G31540.2	T8E3.20	3.35343	3.6956e-06	0.0003451	UP	8.80991	12.6692	9.97555	12.4041	12.2502	11.5694	12.8602	12.5874	12.5662	12.0362	11.2125	8.8131	8.4599	8.83403	8.62615	9.40858	9.22938	6.69358	6.88301
AT5G11060.1	KNAT4	3.37312	2.79333e-06	0.0002786	UP	12.3542	12.8835	9.97555	13.6482	13.8628	14.0216	13.4877	14.0776	14.1657	13.087	14.1208	9.97603	8.4599	8.83403	10.8904	9.40858	9.22938	11.1998	10.9693
AT3G63500.2	OBE4	3.37351	1.00635e-06	0.0001194	UP	12.4876	12.3998	9.97555	12.7309	12.7206	12.7647	12.8606	12.1924	13.0654	12.1203	12.2269	8.8131	8.4599	8.83403	8.62615	9.40858	9.22938	6.69358	11.5253
AT4G02590.1	UNE12	3.37524	1.16032e-05	0.0009094	UP	8.80991	12.7719	12.7838	9.08084	12.7023	12.8506	12.4172	12.6781	12.2155	11.2599	11.6105	8.8131	8.4599	8.83403	8.62615	9.40858	9.22938	6.69358	6.88301
AT4G22740.1	At4g22740 T12H17.1	3.38927	4.90387e-06	0.0004223	UP	8.80991	11.7335	12.9265	12.1332	9.47812	11.9701	12.3584	12.2941	12.6882	12.2623	12.6805	8.8131	8.4599	8.83403	8.62615	9.40858	9.22938	6.69358	6.88301
AT4G16430.1	BHLH3	3.44873	0.000155612	0.007699	UP	8.80991	9.59691	9.97555	14.3015	13.6092	14.1152	13.0033	9.58663	12.9683	12.9912	11.0314	8.8131	8.4599	8.83403	8.62615	9.40858	9.22938	6.69358	6.88301
AT5G08130.5	BIM1	3.47484	2.94216e-06	0.000287	UP	11.268	12.7845	11.5939	9.08084	12.9235	13.8207	13.0939	12.9264	13.2859	12.2454	12.1304	8.8131	8.4599	8.83403	8.62615	9.40858	9.22938	6.69358	10.4301
AT1G58100.1	TCP8	3.57952	4.41953e-06	0.0003971	UP	12.666	13.0162	12.0561	13.2964	14.0238	9.45036	13.2974	13.2096	13.6576	12.5757	13.6221	8.8131	10.7124	8.83403	8.62615	9.40858	9.22938	11.309	6.88301
AT1G10580.1	At1g10580 T10O24.21 T10O24_21	3.62314	1.4911e-08	3.636e-06	UP	12.7985	12.227	11.9916	13.7212	13.9319	14.1236	13.8614	13.6039	13.9659	13.5325	13.7866	10.1198	8.4599	8.83403	10.9256	9.40858	9.22938	11.1239	10.2185
AT5G60840.1	MAE1.8 MAE1_8 At5g60840 At5g60840/mae1_90	3.65592	7.2293e-05	0.004121	UP	15.9297	15.949	16.1485	12.6896	9.47812	12.8626	12.9293	13.0274	13.4358	12.5341	12.9387	8.8131	8.4599	8.83403	11.3046	9.40858	9.22938	11.0152	11.2681
AT2G24100.1	ALTERED SEED GERMINATION 1 ASG1 At2g24100 F27D4.1 F27D4_1	3.66464	2.29092e-06	0.0002338	UP	12.4705	11.8169	9.97555	13.296	12.9848	13.4111	12.2535	13.1222	12.9783	12.1287	11.8447	8.8131	8.4599	11.6835	8.62615	9.40858	9.22938	6.69358	6.88301
AT4G32551.2	LUG	3.7287	0.000478632	0.01859	UP	8.80991	9.59691	9.97555	13.7623	13.6885	14.1313	13.7658	13.927	14.0175	7.47612	13.9179	8.8131	8.4599	8.83403	8.62615	9.40858	9.22938	6.69358	6.88301
AT1G30210.1	TCP24	3.78044	1.7262e-08	3.988e-06	UP	12.0019	12.417	9.97555	11.8828	12.5517	12.8821	12.5288	12.4863	12.7371	12.0594	12.1151	8.8131	8.4599	8.83403	8.62615	9.40858	9.22938	6.69358	6.88301
AT3G18210.1	MRC8.20 At3g18210	3.80623	1.15028e-05	0.0009094	UP	13.8707	13.9023	12.9954	9.08084	11.9733	14.2418	13.6555	9.58663	13.8311	12.9625	12.351	8.8131	8.4599	8.83403	8.62615	9.40858	9.22938	6.69358	10.1771
AT3G15970.1	NUP50B	3.98138	1.17183e-09	3.674e-07	UP	13.8809	13.3467	13.9114	14.0826	14.2954	14.1669	14.7159	14.0167	13.7343	12.7996	13.1837	8.8131	8.4599	10.9976	11.2564	9.40858	9.22938	10.3351	10.2919
AT1G05805.1	BHLH128	3.99472	3.10934e-07	4.265e-05	UP	14.5854	14.2838	14.6921	13.7782	13.9346	14.2839	14.1363	14.1411	14.2712	13.1035	13.2521	11.3889	8.4599	11.2298	11.4784	10.8291	9.22938	6.69358	11.0693
AT2G46340.1	SPA1	3.99552	1.53661e-09	4.215e-07	UP	14.0939	13.4592	13.5682	13.4534	14.1133	13.9435	13.6031	13.9406	13.7333	13.473	13.6332	8.8131	8.4599	10.5881	8.62615	9.40858	9.22938	11.4562	11.2833
AT3G26520.1	TIP1-2	4.04535	0.00132019	0.03915	UP	14.1345	14.4298	13.2036	9.08084	13.4891	15.3518	13.9849	14.5091	14.5341	7.47612	6.35817	8.8131	8.4599	8.83403	8.62615	9.40858	9.22938	6.69358	6.88301
AT4G32040.1	KNAT5	4.09703	1.51243e-06	0.000166	UP	12.6641	14.254	13.7036	15.0911	15.3236	15.7651	15.1923	15.3441	15.6324	14.5772	15.226	11.5674	11.3109	11.6435	11.7374	11.8308	9.22938	6.69358	11.5915
AT3G03740.1	BPM4	4.17143	1.98158e-06	0.0002071	UP	8.80991	12.0843	9.97555	12.7751	12.9476	13.2576	13.5911	13.5653	14.0451	13.3421	13.5452	8.8131	8.4599	8.83403	8.62615	9.40858	9.22938	6.69358	6.88301
AT2G30580.1	DRIP2	4.26607	1.48402e-07	2.326e-05	UP	12.7416	14.6594	14.1486	13.3066	12.9053	12.8425	11.9414	9.58663	12.708	11.8631	12.2767	8.8131	8.4599	8.83403	8.62615	9.40858	9.22938	6.69358	6.88301
AT4G36870.1	BLH2	4.30427	4.90705e-06	0.0004223	UP	13.4313	9.59691	9.97555	13.3457	14.3698	14.827	14.122	14.174	14.6184	13.6221	13.454	8.8131	8.4599	8.83403	8.62615	9.40858	9.22938	6.69358	11.346
AT4G27170.1	AT2S4	4.34687	0.00033041	0.01394	UP	20.482	19.847	20.7669	15.9741	18.6755	18.9047	17.994	18.058	18.3862	17.2624	17.5452	15.6686	16.1008	15.3334	13.6048	9.40858	9.22938	17.6741	16.4934
AT1G03770.2	RING1B	4.53825	2.8019e-08	5.856e-06	UP	13.7411	14.1715	13.9509	12.694	12.6881	13.282	12.5107	9.58663	13.473	13.03	12.8459	8.8131	8.4599	8.83403	8.62615	9.40858	9.22938	6.69358	6.88301
AT5G25270.1		4.5745	1.46746e-09	4.215e-07	UP	14.7627	13.9729	14.3767	13.4341	13.6663	13.8198	12.6824	12.9163	13.4698	13.5695	13.7826	8.8131	8.4599	8.83403	10.4881	9.40858	9.22938	6.69358	10.8977
AT5G48160.1	OBE2	4.5978	7.72525e-08	1.337e-05	UP	12.9081	13.3403	12.8841	14.098	14.3619	14.431	13.7214	14.203	14.4908	11.9777	12.4496	8.8131	11.0538	8.83403	8.62615	9.40858	11.1714	6.69358	6.88301
AT5G44280.2	RING1A	4.6513	4.90538e-07	6.151e-05	UP	14.7199	14.8743	14.9165	9.08084	13.1261	12.7556	12.9945	13.7425	13.1478	11.7729	12.0865	8.8131	8.4599	8.83403	8.62615	9.40858	9.22938	6.69358	6.88301
AT3G02150.2	TCP13	4.66544	1.47678e-10	4.986e-08	UP	13.6966	13.5986	13.1871	12.9722	13.4663	14.4982	13.8029	12.2202	14.239	13.315	13.7621	8.8131	8.4599	8.83403	8.62615	9.40858	9.22938	10.61	6.88301
AT5G63460.4	MLE2.9 MLE2_9 At5g63460	5.11751	1.87898e-06	0.0002011	UP	11.3389	9.59691	9.97555	13.8212	14.2092	14.796	14.3198	14.4116	14.8508	15.1081	15.9179	8.8131	8.4599	8.83403	8.62615	9.40858	9.22938	6.69358	6.88301
AT3G06190.1	BPM2	5.54027	1.31737e-12	1.156e-09	UP	13.7132	14.1688	13.0467	13.9407	13.6395	14.3508	13.3997	14.0679	14.0361	14.1819	14.4507	8.8131	8.4599	8.83403	8.62615	9.40858	9.22938	6.69358	6.88301
AT4G30350.1	SMXL2	6.03105	3.0444e-12	1.485e-09	UP	13.1543	14.0125	13.8589	14.7583	15.3157	15.3194	14.7249	14.6605	15.0759	13.4299	14.0845	8.8131	8.4599	8.83403	8.62615	9.40858	9.22938	6.69358	6.88301
AT3G54190.1	At3g54190	6.50558	2.38008e-12	1.349e-09	UP	14.3344	14.7487	13.9378	15.7376	16.1071	16.2613	16.2146	16.3774	16.7511	16.4576	16.8218	8.8131	8.4599	8.83403	8.62615	9.40858	9.22938	9.90185	11.0454
AT4G03090.1	NDX	6.71582	1.67932e-11	6.7e-09	UP	16.614	16.5478	16.5958	13.5179	14.9963	15.2437	14.8618	14.9215	15.2737	13.462	13.8927	8.8131	8.4599	8.83403	8.62615	9.40858	9.22938	6.69358	6.88301
AT5G63320.1		1.00544	0.0108309	0.1093	NO	8.80991	9.59691	9.97555	9.08084	9.47812	9.45036	8.86472	9.58663	9.46084	9.01781	9.7913	8.8131	8.4599	8.83403	8.62615	9.40858	9.22938	6.69358	6.88301
AT5G43010.1	RPT4A	1.0114	0.0352244	0.2029	NO	13.0839	13.1434	12.9608	13.7495	14.1012	13.9117	13.7743	13.3634	14.0894	14.1838	14.396	12.9881	13.0408	13.0601	12.67	9.40858	13.0433	13.5855	13.7543
AT5G19370.1	At5g19370	1.01143	0.0331739	0.1974	NO	12.077	12.548	9.97555	9.08084	9.47812	9.45036	8.86472	9.58663	9.46084	9.71345	9.96402	8.8131	8.4599	8.83403	8.62615	9.40858	9.22938	9.59597	9.08653
AT2G47210.1	SWC4	1.01257	0.0104363	0.1069	NO	8.80991	9.59691	9.97555	9.08084	9.47812	9.45036	8.86472	9.58663	9.46084	9.04415	9.84333	8.8131	8.4599	8.83403	8.62615	9.40858	9.22938	6.69358	6.88301
AT2G02790.1		1.014	0.0282214	0.1878	NO	8.80991	9.59691	9.97555	9.08084	9.47812	9.45036	8.86472	9.58663	9.46084	11.4469	11.6171	8.8131	8.4599	8.83403	8.62615	9.40858	9.22938	9.7196	6.88301
AT2G40510.1	RPS26B	1.01488	0.0398578	0.2085	NO	16.2135	15.9013	15.4446	15.335	16.9449	17.2356	17.2096	17.052	16.977	16.5834	16.7621	16.0274	16.275	16.3228	15.6794	14.8068	12.5965	15.5479	16.7409
AT3G56490.1	HINT1	1.02257	0.0316454	0.1955	NO	8.80991	9.59691	9.97555	9.08084	9.47812	9.45036	8.86472	9.58663	9.46084	11.8302	11.4749	8.8131	8.4599	8.83403	8.62615	9.40858	9.22938	9.82636	6.88301
AT4G08310.1	At4g08310 T12G13.150 T12G13_150	1.02643	0.0328034	0.1971	NO	8.80991	9.59691	9.97555	9.08084	9.47812	9.45036	8.86472	9.58663	9.46084	11.6264	11.5634	8.8131	8.4599	8.83403	8.62615	9.40858	9.22938	6.69358	9.901
AT1G24190.1	SNL3	1.02858	0.00909669	0.1001	NO	8.80991	9.59691	9.97555	9.08084	9.47812	9.45036	8.86472	9.58663	9.46084	9.26481	9.79881	8.8131	8.4599	8.83403	8.62615	9.40858	9.22938	6.69358	6.88301
AT5G42470.1	MDH9.17 MDH9_17 At5g42470	1.02972	0.00876176	0.09835	NO	8.80991	9.59691	9.97555	9.08084	9.47812	9.45036	8.86472	9.58663	9.46084	9.65483	9.42136	8.8131	8.4599	8.83403	8.62615	9.40858	9.22938	6.69358	6.88301
AT1G14320.1	RPL10A	1.03275	0.00679411	0.09015	NO	15.1356	16.6669	14.8167	14.9225	16.9937	15.6567	16.2994	16.9361	16.9136	15.6569	15.6955	14.6763	14.69	14.6241	14.887	15.0132	14.6848	15.4172	15.5226
AT3G07780.1	OBE1	1.03358	0.0316266	0.1955	NO	8.80991	9.59691	9.97555	9.08084	9.47812	9.45036	8.86472	9.58663	9.46084	11.2062	11.9506	8.8131	8.4599	8.83403	8.62615	9.40858	9.22938	6.69358	9.81984
AT3G61820.1	F15G16.210 At3g61820 F21F14.7	1.03361	0.0158875	0.1337	NO	15.3533	14.3926	14.86	12.6257	13.4941	13.246	12.9374	13.255	13.0936	13.6876	14.0897	12.824	12.5656	12.2126	13.2556	12.5703	11.2905	13.8263	13.0297
AT4G00800.1		1.03427	0.0298328	0.1921	NO	8.80991	10.8624	9.97555	10.5322	10.2893	12.2229	8.86472	10.6789	11.201	10.5693	11.3169	8.8131	8.4599	9.81813	8.62615	9.40858	9.22938	10.5653	10.6767
AT5G57580.1	CBP60B	1.03805	0.0378659	0.2077	NO	8.80991	9.59691	9.97555	9.08084	9.47812	9.45036	8.86472	9.58663	9.46084	11.7419	11.788	8.8131	8.4599	8.83403	8.62615	9.40858	9.22938	6.69358	10.0555
AT5G49880.1	MAD1	1.04068	0.0386995	0.2085	NO	8.80991	9.59691	9.97555	9.08084	9.47812	9.45036	8.86472	9.58663	9.46084	7.47612	11.7206	8.8131	8.4599	8.83403	8.62615	9.40858	9.22938	6.69358	6.88301
AT4G15610.1	At4g15610	1.0451	0.00808188	0.09501	NO	8.80991	9.59691	9.97555	9.08084	9.47812	9.45036	8.86472	9.58663	9.46084	9.50416	9.74121	8.8131	8.4599	8.83403	8.62615	9.40858	9.22938	6.69358	6.88301
AT3G09850.1	F8A24.10 At3g09850	1.0458	0.00804478	0.09501	NO	8.80991	9.59691	9.97555	9.08084	9.47812	9.45036	8.86472	9.58663	9.46084	9.73663	9.51645	8.8131	8.4599	8.83403	8.62615	9.40858	9.22938	6.69358	6.88301
AT5G55160.2	SUMO2	1.04853	0.0261735	0.1787	NO	8.80991	9.59691	9.97555	9.08084	9.47812	9.45036	8.86472	9.58663	9.46084	11.7867	11.2699	8.8131	8.4599	8.83403	8.62615	9.40858	9.22938	6.69358	9.62747
AT4G28880.1	CKL3	1.05114	0.0391973	0.2085	NO	8.80991	9.59691	9.97555	9.08084	9.47812	9.45036	8.86472	9.58663	9.46084	7.47612	11.8356	8.8131	8.4599	8.83403	8.62615	9.40858	9.22938	6.69358	6.88301
AT3G14620.1	CYP72A8 ''cytochrome P450 cytochrome P450 family 72 polypeptide 8 polypeptide 8'' subfamily A At3g14620	1.0601	0.0076119	0.09384	NO	8.80991	9.59691	9.97555	9.08084	9.47812	9.45036	8.86472	9.58663	9.46084	9.51291	9.89745	8.8131	8.4599	8.83403	8.62615	9.40858	9.22938	6.69358	6.88301
AT4G35300.1	MSSP2	1.06222	0.00771263	0.09431	NO	8.80991	9.59691	9.97555	9.08084	9.47812	9.45036	8.86472	9.58663	9.46084	9.4365	9.99722	8.8131	8.4599	8.83403	8.62615	9.40858	9.22938	6.69358	6.88301
AT3G08850.1	RAPTOR1	1.06793	0.0462098	0.2207	NO	8.80991	9.59691	9.97555	9.08084	9.47812	9.45036	8.86472	9.58663	9.46084	11.4395	12.6173	8.8131	8.4599	8.83403	8.62615	9.40858	9.22938	6.69358	10.1996
AT2G46610.1	RS31A	1.07527	0.0116913	0.1148	NO	8.80991	9.59691	9.97555	9.08084	9.47812	9.45036	8.86472	9.58663	9.46084	10.8138	8.76344	8.8131	8.4599	8.83403	8.62615	9.40858	9.22938	6.69358	6.88301
AT4G32160.1		1.07877	0.0493308	0.2268	NO	8.80991	9.59691	9.97555	9.08084	9.47812	9.45036	8.86472	9.58663	9.46084	11.463	12.7942	8.8131	8.4599	8.83403	8.62615	9.40858	9.22938	6.69358	10.2586
AT2G41370.1	NPR5	1.082	0.00943868	0.1015	NO	8.80991	9.59691	9.97555	9.08084	9.47812	9.45036	8.86472	9.58663	9.46084	10.7445	11.3526	8.8131	8.4599	8.83403	8.62615	9.40858	9.22938	8.47238	6.88301
AT3G10030.1	At3g10030	1.08321	0.0346475	0.2014	NO	8.80991	9.59691	9.97555	9.08084	9.47812	9.45036	8.86472	9.58663	11.2751	11.3422	11.5241	8.8131	8.4599	8.83403	8.62615	9.40858	9.22938	6.69358	10.531
AT5G35330.1	MBD2	1.09039	0.0157499	0.1337	NO	8.80991	9.59691	9.97555	9.08084	9.47812	9.45036	8.86472	11.8948	9.46084	10.3234	10.2994	8.8131	8.4599	8.83403	8.62615	9.40858	9.22938	6.69358	9.20117
AT1G54010.1	GLL23	1.09524	0.0132632	0.1218	NO	20.1375	19.6763	20.0645	17.1228	18.1099	18.2563	18.0041	17.9165	18.0965	17.7249	17.6482	17.5759	17.8524	17.4323	16.9258	17.3814	16.4575	17.436	17.6367
AT3G56990.1	F24I3.70 EDA7 At3g56990	1.09962	0.0286503	0.1885	NO	11.7005	9.59691	9.97555	9.08084	9.47812	9.45036	8.86472	9.58663	9.46084	10.9755	11.1952	8.8131	8.4599	8.83403	8.62615	9.40858	9.22938	6.69358	10.6766
AT1G55150.1	RH20	1.10285	0.00957677	0.1022	NO	8.80991	9.59691	9.97555	9.08084	9.47812	9.45036	8.86472	9.58663	9.46084	9.02629	10.8543	8.8131	8.4599	8.83403	8.62615	9.40858	9.22938	6.69358	6.88301
AT5G54500.2	FQR1	1.10522	0.0135157	0.1227	NO	8.80991	9.59691	9.97555	9.08084	9.47812	9.45036	8.86472	9.58663	9.46084	10.7135	10.4227	8.8131	8.4599	9.72825	8.62615	9.40858	9.22938	6.69358	6.88301
AT1G58060.1		1.1068	0.00624058	0.08842	NO	8.80991	9.59691	9.97555	9.08084	9.47812	9.45036	8.86472	9.58663	9.46084	10.0701	9.85394	8.8131	8.4599	8.83403	8.62615	9.40858	9.22938	6.69358	6.88301
AT1G77470.1	RFC5	1.10768	0.0472904	0.2223	NO	8.80991	9.59691	9.97555	9.08084	9.47812	9.45036	8.86472	9.58663	9.46084	11.9553	12.6234	8.8131	8.4599	8.83403	8.62615	9.40858	9.22938	6.69358	10.2612
AT1G71820.2		1.11065	0.0133378	0.1222	NO	14.1098	14.1849	14.083	12.3579	12.7369	12.9458	13.0822	12.9144	12.9787	13.7395	14.1435	12.0193	12.5293	12.393	11.6467	10.1036	13.2579	12.7633	13.5119
AT5G56870.1	BGAL4	1.1169	0.011068	0.1112	NO	8.80991	11.6921	9.97555	9.08084	9.47812	9.45036	8.86472	9.58663	9.46084	10.6722	10.3994	8.8131	8.4599	8.83403	8.62615	9.40858	9.22938	8.97121	6.88301
AT5G11260.1	HY5	1.11725	0.00790912	0.09501	NO	8.80991	9.59691	9.97555	9.08084	9.47812	9.45036	8.86472	9.58663	9.46084	9.78508	10.6423	8.8131	8.4599	8.83403	8.90858	9.40858	9.22938	6.69358	6.88301
AT2G03070.1	MED8	1.11963	0.0323883	0.1958	NO	8.80991	9.59691	9.97555	11.879	9.47812	9.45036	8.86472	9.58663	9.46084	11.1507	11.3156	8.8131	8.4599	8.83403	8.62615	9.40858	9.22938	6.69358	10.6643
AT5G62390.1	BAG7	1.12275	0.0141689	0.1274	NO	15.6841	15.878	15.4511	13.3931	13.4521	14.1982	13.9302	13.9466	13.7631	15.2275	15.5075	13.1966	13.1058	12.4942	13.2288	13.1851	13.2958	14.4353	14.754
AT4G17060.1	dl4560c FIP2 FRIGIDA interacting protein 2 At4g17060	1.12468	0.00616021	0.08842	NO	8.80991	9.59691	9.97555	9.08084	9.47812	9.45036	8.86472	9.58663	9.46084	9.76605	10.3547	8.8131	8.4599	8.83403	8.62615	9.40858	9.22938	6.69358	6.88301
AT3G18420.1	SG1	1.12516	0.00608611	0.08842	NO	8.80991	9.59691	9.97555	9.08084	9.47812	9.45036	8.86472	9.58663	9.46084	10.3215	9.80449	8.8131	8.4599	8.83403	8.62615	9.40858	9.22938	6.69358	6.88301
AT3G16840.1	RH13	1.12642	0.00589404	0.08829	NO	8.80991	9.59691	9.97555	9.08084	9.47812	9.45036	8.86472	9.58663	9.46084	10.1912	9.94862	8.8131	8.4599	8.83403	8.62615	9.40858	9.22938	6.69358	6.88301
AT2G31680.1	RABA5D	1.13457	0.0451507	0.2188	NO	8.80991	9.59691	9.97555	9.08084	9.47812	9.45036	8.86472	9.58663	9.46084	7.47612	12.7534	8.8131	8.4599	8.83403	8.62615	9.40858	9.22938	6.69358	6.88301
AT2G40930.1	UBP5	1.13775	0.0134254	0.1222	NO	8.80991	9.59691	9.97555	9.08084	9.47812	9.45036	8.86472	9.58663	9.46084	11.1093	11.7878	8.8131	8.4599	8.83403	8.62615	9.40858	9.22938	6.69358	8.79766
AT1G21640.2	NADK2	1.13903	0.00568939	0.08781	NO	8.80991	9.59691	9.97555	9.08084	9.47812	9.45036	8.86472	9.58663	9.46084	10.2332	10.0454	8.8131	8.4599	8.83403	8.62615	9.40858	9.22938	6.69358	6.88301
AT5G19330.1	ARIA	1.14675	0.00937903	0.1015	NO	8.80991	9.59691	9.97555	9.08084	9.47812	9.45036	8.86472	9.58663	9.46084	9.14155	11.222	8.8131	8.4599	8.83403	8.62615	9.40858	9.22938	6.69358	6.88301
AT3G07010.1	At3g07010	1.14957	0.0373261	0.2077	NO	15.054	13.9479	14.3849	11.4087	12.5029	13.5942	12.809	14.0122	13.789	12.8021	13.3353	12.6253	12.3337	12.2316	12.327	13.1523	9.22938	12.9744	13.3043
AT3G06720.1	IMPA1	1.15233	0.0074894	0.09315	NO	15.7006	14.5311	14.2277	16.3816	16.515	16.5889	16.7342	16.7238	17.087	15.9495	16.4647	15.2495	15.4161	15.2545	15.3933	15.2883	14.6968	14.0445	14.096
AT3G05530.1	RPT5A	1.15478	0.00795816	0.09501	NO	15.3115	15.0095	17.0139	16.6793	16.8496	16.5644	16.9981	16.81	16.7306	16.5294	16.7982	14.4899	16.328	14.5846	16.1622	16.1566	14.4003	16.2766	14.2141
AT4G26670.1	TIM22-2	1.15562	0.00550194	0.08781	NO	8.80991	9.59691	9.97555	9.08084	9.47812	9.45036	8.86472	9.58663	9.46084	10.1184	10.3427	8.8131	8.4599	8.83403	8.62615	9.40858	9.22938	6.69358	6.88301
AT2G36870.1	XTH32	1.15714	0.00413062	0.07848	NO	15.6192	15.4699	15.1878	13.6054	13.7136	14.0898	13.6166	13.2197	13.8827	14.2584	14.407	12.5586	12.8557	12.8534	13.052	12.4244	13.5662	13.7707	13.8946
AT4G14890.1	dl3485w FdC1 ferredoxin C 1 At4g14890 Dl3485W FCAALL.7	1.16123	0.00648857	0.08846	NO	8.80991	9.59691	9.97555	9.08084	9.47812	9.45036	8.86472	9.58663	9.46084	10.854	9.66878	8.8131	8.4599	8.83403	8.62615	9.40858	9.22938	6.69358	6.88301
AT1G01030.1	NGA3	1.16574	0.00537727	0.08779	NO	8.80991	9.59691	9.97555	9.08084	9.47812	9.45036	8.86472	9.58663	9.46084	10.2264	10.346	8.8131	8.4599	8.83403	8.62615	9.40858	9.22938	6.69358	6.88301
AT1G65540.1	F5I14.7	1.16755	0.00584335	0.08814	NO	8.80991	9.59691	9.97555	9.08084	9.47812	9.45036	8.86472	9.58663	9.46084	10.7048	9.88744	8.8131	8.4599	8.83403	8.62615	9.40858	9.22938	6.69358	6.88301
AT3G60830.1	ARP7	1.16901	0.0431272	0.2133	NO	13.2484	14.0829	13.6954	14.0112	14.0009	14.806	13.9518	14.3407	13.3844	13.8139	14.1943	13.2075	8.4599	12.6977	13.4017	13.3427	14.0752	13.7095	13.4118
AT1G09060.3		1.16919	0.036052	0.205	NO	8.80991	9.59691	9.97555	9.08084	9.47812	10.6744	8.86472	9.58663	9.46084	12.2378	12.0933	8.8131	8.4599	8.83403	8.62615	9.40858	9.22938	6.69358	10.4792
AT3G15090.1	At3g15090	1.17385	0.00573575	0.08781	NO	15.7525	15.6618	15.4553	12.7653	13.8743	14.1375	13.7858	13.8501	13.7361	13.5344	13.5206	12.8269	12.4762	13.0334	13.2575	12.8421	13.3752	13.1115	13.1945
AT4G18070.1	At4g18070 F15J5.40 F15J5_40	1.17592	0.0054498	0.08779	NO	8.80991	9.59691	9.97555	9.08084	9.47812	9.45036	8.86472	9.58663	9.46084	10.5835	10.1009	8.8131	8.4599	8.83403	8.62615	9.40858	9.22938	6.69358	6.88301
AT4G28520.1	CRC	1.18173	0.00485394	0.08668	NO	18.8236	18.7953	18.4582	18.4794	18.5645	18.5315	17.802	17.7989	17.6437	17.9787	17.9465	17.9957	18.2474	18.0233	15.9078	15.6915	15.9031	17.3946	17.4353
AT5G08050.1	F13G24.250 At5g08050 T22D6.3	1.182	0.0160205	0.1342	NO	13.2879	13.4897	13.0485	12.038	13.8721	14.0336	13.896	14.1732	13.6055	12.5891	13.1721	13.0059	12.724	13.0533	12.8657	12.1308	9.22938	11.7527	12.8411
AT5G07970.1	F13G24.170 At5g07970 F13G24.1	1.18546	0.00639049	0.08842	NO	8.80991	9.59691	9.97555	9.08084	9.47812	9.45036	8.86472	9.58663	9.46084	9.76085	11.0285	8.8131	8.4599	8.83403	8.62615	9.40858	9.22938	6.69358	6.88301
AT5G20220.1		1.20798	0.00389477	0.07597	NO	9.35228	9.59691	9.97555	9.08084	9.47812	9.45036	8.86472	9.58663	9.46084	9.79571	10.699	8.8131	8.4599	8.83403	8.62615	9.40858	9.22938	6.69358	6.88301
AT1G55325.2		1.21643	0.00514453	0.08718	NO	8.80991	9.59691	9.97555	9.08084	9.47812	9.45036	8.86472	9.58663	9.46084	10.4254	10.7045	8.8131	8.4599	8.83403	8.62615	9.40858	9.22938	6.69358	6.88301
AT2G19520.1	MSI4	1.21952	0.0453997	0.2193	NO	14.0789	14.3996	14.2421	15.032	14.6547	15.0427	14.6974	14.9927	14.7967	15.1101	15.132	8.8131	14.0511	13.8009	13.9451	13.9127	14.3144	14.7895	14.5651
AT1G75410.1	BLH3	1.22168	0.00515341	0.08718	NO	8.80991	9.59691	9.97555	9.08084	9.47812	9.45036	8.86472	9.58663	9.46084	10.4291	10.7586	8.8131	8.4599	8.83403	8.62615	9.40858	9.22938	6.69358	6.88301
AT5G01380.1	GT-3A	1.22849	0.00519735	0.08718	NO	8.80991	9.59691	9.97555	9.08084	9.47812	9.45036	8.86472	9.58663	9.46084	10.851	10.4116	8.8131	8.4599	8.83403	8.62615	9.40858	9.22938	6.69358	6.88301
AT2G31510.1	ARI7	1.23114	0.0175418	0.1447	NO	8.80991	9.59691	9.97555	9.08084	9.47812	9.45036	8.86472	9.58663	9.46084	10.7964	12.0772	8.8131	8.4599	8.83403	9.77657	9.40858	9.22938	6.69358	6.88301
AT1G36730.1	At1g36730	1.23137	0.0395273	0.2085	NO	8.80991	9.59691	9.97555	9.08084	9.47812	9.45036	8.86472	9.58663	9.46084	11.7542	12.4805	8.8131	8.4599	8.83403	10.7645	9.40858	9.22938	6.69358	6.88301
AT5G66730.1	IDD1	1.23354	0.00507552	0.08718	NO	8.80991	9.59691	9.97555	9.08084	9.47812	9.45036	8.86472	9.58663	9.46084	10.7005	10.6176	8.8131	8.4599	8.83403	8.62615	9.40858	9.22938	6.69358	6.88301
AT5G55040.1	At5g55040 K13P22.4 K13P22_4	1.23447	0.00510904	0.08718	NO	8.80991	9.59691	9.97555	9.08084	9.47812	9.45036	8.86472	9.58663	9.46084	10.5407	10.7877	8.8131	8.4599	8.83403	8.62615	9.40858	9.22938	6.69358	6.88301
AT5G13590.1	At5g13590	1.24315	0.00516074	0.08718	NO	8.80991	9.59691	9.97555	9.08084	9.47812	9.45036	8.86472	9.58663	9.46084	10.9018	10.5221	8.8131	8.4599	8.83403	8.62615	9.40858	9.22938	6.69358	6.88301
AT3G10270.1		1.24659	0.0374109	0.2077	NO	11.4184	9.59691	9.97555	9.08084	10.878	9.45036	8.86472	9.58663	9.46084	11.0784	11.807	8.8131	11.2438	10.0007	8.62615	9.40858	9.22938	6.69358	6.88301
AT5G65540.1	At5g65540 At5g65540/K21L13_5 K21L13.5 K21L13_5	1.25197	0.00777747	0.09449	NO	8.80991	9.59691	9.97555	9.08084	9.47812	9.45036	8.86472	9.58663	9.46084	9.7687	11.7522	8.8131	8.4599	8.83403	8.62615	9.40858	9.22938	6.69358	6.88301
AT2G45640.1	At2g45640	1.25688	0.0128757	0.1208	NO	14.8217	13.1928	14.4618	13.1752	13.4517	13.776	13.2223	13.7876	13.8699	13.0744	12.6054	13.0455	13.2402	12.9302	13.2228	13.2541	12.47	9.79622	10.6688
AT2G32120.1	HSP70-8	1.2569	0.00508952	0.08718	NO	8.80991	9.59691	9.97555	9.08084	9.47812	9.45036	8.86472	9.58663	9.46084	10.7579	10.8172	8.8131	8.4599	8.83403	8.62615	9.40858	9.22938	6.69358	6.88301
AT4G30200.2	VIL2	1.27266	0.00571406	0.08781	NO	8.80991	9.59691	9.97555	9.08084	9.47812	9.45036	8.86472	9.58663	9.46084	10.3833	11.3652	8.8131	8.4599	8.83403	8.62615	9.40858	9.22938	6.69358	6.88301
AT3G14180.1	ASIL2	1.28841	0.00523286	0.08718	NO	8.80991	9.59691	9.97555	9.08084	9.47812	9.45036	8.86472	9.58663	9.46084	11.1009	10.8209	8.8131	8.4599	8.83403	8.62615	9.40858	9.22938	6.69358	6.88301
AT3G49660.1	WDR5A	1.2902	0.00532731	0.08779	NO	8.80991	9.59691	9.97555	9.08084	9.47812	9.45036	8.86472	9.58663	9.46084	11.2085	10.733	8.8131	8.4599	8.83403	8.62615	9.40858	9.22938	6.69358	6.88301
AT3G20770.1	EIN3	1.29073	0.0053566	0.08779	NO	8.80991	9.59691	9.97555	9.08084	9.47812	9.45036	8.86472	9.58663	9.46084	11.2344	10.713	8.8131	8.4599	8.83403	8.62615	9.40858	9.22938	6.69358	6.88301
AT1G05910.1		1.30114	0.0125911	0.1191	NO	10.587	11.2852	10.3314	9.08084	9.47812	9.45036	8.86472	9.58663	9.46084	11.3201	11.8105	8.8131	8.4599	8.83403	8.62615	9.40858	9.22938	6.69358	10.4394
AT5G60970.1	TCP5	1.30999	0.00611794	0.08842	NO	8.80991	9.59691	9.97555	9.08084	9.47812	9.45036	8.86472	9.58663	9.46084	10.4924	11.6668	8.8131	8.4599	8.83403	8.62615	9.40858	9.22938	6.69358	6.88301
AT3G03940.1	At3g03940 T11I18.5 T11I18_5	1.31828	0.00620427	0.08842	NO	8.80991	9.59691	9.97555	9.08084	9.47812	9.45036	8.86472	9.58663	9.46084	10.5246	11.7258	8.8131	8.4599	8.83403	8.62615	9.40858	9.22938	6.69358	6.88301
AT4G11960.1	PGRL1B	1.31916	0.0339528	0.1992	NO	15.1889	14.7301	15.3699	11.669	15.132	13.5132	13.8332	14.4763	14.1627	13.7142	12.9536	13.8121	13.0623	13.0891	12.3559	13.8113	9.22938	13.8498	12.7772
AT4G29520.1	At4g29520 T16L4.30 T16L4_30	1.32047	0.0058532	0.08814	NO	8.80991	9.59691	9.97555	9.08084	9.47812	9.45036	8.86472	9.58663	9.46084	11.5942	10.6801	8.8131	8.4599	8.83403	8.62615	9.40858	9.22938	6.69358	6.88301
AT4G36210.3	At4g36210 F23E13.100 F23E13_100	1.32288	0.0468423	0.2223	NO	12.7893	11.6226	12.5034	11.7569	12.5092	9.45036	8.86472	12.4868	12.5092	11.6628	11.2106	8.8131	8.4599	8.83403	11.7617	11.6943	9.22938	11.8452	11.4092
AT1G76890.2	GT-2	1.32387	0.00545197	0.08779	NO	8.80991	9.59691	9.97555	9.08084	9.47812	9.45036	8.86472	9.58663	9.46084	10.9974	11.3144	8.8131	8.4599	8.83403	8.62615	9.40858	9.22938	6.69358	6.88301
AT3G24180.1	At3g24180	1.32409	0.00553301	0.08781	NO	8.80991	9.59691	9.97555	9.08084	9.47812	9.45036	8.86472	9.58663	9.46084	10.9119	11.4023	8.8131	8.4599	8.83403	8.62615	9.40858	9.22938	6.69358	6.88301
AT1G09570.1	PHYA	1.32736	0.0482193	0.224	NO	8.80991	9.59691	9.97555	9.08084	12.5932	12.388	11.6218	12.6973	9.46084	11.8768	11.7303	8.8131	8.4599	8.83403	8.62615	9.40858	9.22938	11.4255	11.7346
AT5G27650.1		1.32746	0.00544584	0.08779	NO	8.80991	9.59691	9.97555	9.08084	9.47812	9.45036	8.86472	9.58663	9.46084	11.0721	11.2793	8.8131	8.4599	8.83403	8.62615	9.40858	9.22938	6.69358	6.88301
AT3G58570.1	RH52	1.33324	0.0225951	0.1646	NO	12.2821	11.2238	11.5601	9.08084	9.47812	9.45036	8.86472	9.58663	9.46084	10.7463	10.9879	8.8131	8.4599	8.83403	8.62615	9.40858	9.22938	6.69358	11.2487
AT5G20200.1		1.33435	0.0153672	0.1326	NO	14.2777	11.927	13.3935	12.1602	12.6561	12.0496	12.6342	13.073	12.8206	11.1116	11.5085	11.7789	12.0178	8.83403	12.1216	12.1279	9.22938	11.8298	11.4673
AT5G13950.3		1.33677	0.00558383	0.08781	NO	8.80991	9.59691	9.97555	9.08084	9.47812	9.45036	8.86472	9.58663	9.46084	11.0268	11.427	8.8131	8.4599	8.83403	8.62615	9.40858	9.22938	6.69358	6.88301
AT2G19790.1	At2g19790	1.33725	0.0054999	0.08781	NO	8.80991	9.59691	9.97555	9.08084	9.47812	9.45036	8.86472	9.58663	9.46084	11.2566	11.2024	8.8131	8.4599	8.83403	8.62615	9.40858	9.22938	6.69358	6.88301
AT3G51880.2	HMGB1	1.33814	0.00556177	0.08781	NO	8.80991	9.59691	9.97555	9.08084	9.47812	9.45036	8.86472	9.58663	9.46084	11.0756	11.3932	8.8131	8.4599	8.83403	8.62615	9.40858	9.22938	6.69358	6.88301
AT5G55070.1	At5g55070	1.34773	0.0430595	0.2133	NO	8.80991	9.59691	9.97555	9.08084	9.47812	9.45036	12.2396	9.58663	12.056	11.8919	11.8541	8.8131	8.4599	8.83403	8.62615	9.40858	9.22938	6.69358	12.077
AT1G42440.1	At1g42440 F7F22.4 F7F22_4	1.35182	0.0336808	0.1986	NO	15.1757	13.7555	14.6243	13.1878	12.5313	13.1137	13.5233	13.1729	13.587	9.94446	11.457	11.5223	12.4496	12.5171	12.6265	12.7363	9.22938	11.4877	11.3969
AT1G68530.1	CUT1	1.35329	0.00574228	0.08781	NO	8.80991	9.59691	9.97555	9.08084	9.47812	9.45036	8.86472	9.58663	9.46084	11.1009	11.5346	8.8131	8.4599	8.83403	8.62615	9.40858	9.22938	6.69358	6.88301
AT3G58030.1	At3g58030	1.35394	0.0057249	0.08781	NO	8.80991	9.59691	9.97555	9.08084	9.47812	9.45036	8.86472	9.58663	9.46084	11.1302	11.5124	8.8131	8.4599	8.83403	8.62615	9.40858	9.22938	6.69358	6.88301
AT1G03890.1	CRD	1.35759	0.00774438	0.09442	NO	14.6357	14.4144	14.1043	14.2836	14.2411	14.1507	13.9727	13.2354	13.2992	13.6401	13.4956	13.342	13.8649	13.4499	12.2235	9.40858	12.0566	13.4891	12.9212
AT1G75100.1	JAC1	1.35872	0.0424333	0.2125	NO	14.0487	9.59691	9.97555	9.08084	9.47812	9.45036	8.86472	9.58663	9.46084	11.2556	11.8243	8.8131	8.4599	8.83403	8.62615	9.40858	9.22938	6.69358	10.9728
AT4G24810.2		1.36322	0.00585956	0.08814	NO	8.80991	9.59691	9.97555	9.08084	9.47812	9.45036	8.86472	9.58663	9.46084	11.1332	11.6115	8.8131	8.4599	8.83403	8.62615	9.40858	9.22938	6.69358	6.88301
AT3G19770.1	VPS9A	1.36373	0.00611887	0.08842	NO	8.80991	9.59691	9.97555	9.08084	9.47812	9.45036	8.86472	9.58663	9.46084	10.9621	11.7882	8.8131	8.4599	8.83403	8.62615	9.40858	9.22938	6.69358	6.88301
AT3G22330.1	RH53	1.36711	0.00277993	0.06179	NO	14.068	13.8418	13.9003	12.6964	13.2779	13.4563	13.501	13.5977	13.671	13.0807	13.146	12.2409	12.5317	11.9479	12.3795	12.9111	9.22938	12.9314	12.7002
AT5G25150.1	TAF5	1.37439	0.0284985	0.1878	NO	8.80991	12.5023	9.97555	12.1324	9.47812	12.8674	12.1992	11.7325	12.921	11.9235	12.6166	10.4967	8.4599	11.3841	10.2493	9.40858	9.22938	11.2564	10.9994
AT1G70830.1	MLP28	1.37934	0.00596787	0.08842	NO	8.80991	9.59691	9.97555	9.08084	9.47812	9.45036	8.86472	9.58663	9.46084	11.2878	11.6342	8.8131	8.4599	8.83403	8.62615	9.40858	9.22938	6.69358	6.88301
AT2G18193.1	At2g18193	1.38213	0.0063839	0.08842	NO	8.80991	9.59691	9.97555	9.08084	9.47812	9.45036	8.86472	9.58663	9.46084	11.0253	11.9274	8.8131	8.4599	8.83403	8.62615	9.40858	9.22938	6.69358	6.88301
AT4G31580.1	RSZ22	1.38713	0.00609031	0.08842	NO	8.80991	9.59691	9.97555	9.08084	9.47812	9.45036	8.86472	9.58663	9.46084	11.2894	11.7183	8.8131	8.4599	8.83403	8.62615	9.40858	9.22938	6.69358	6.88301
AT1G72740.1		1.39021	0.00637138	0.08842	NO	8.80991	9.59691	9.97555	9.08084	9.47812	9.45036	8.86472	9.58663	9.46084	11.1242	11.9173	8.8131	8.4599	8.83403	8.62615	9.40858	9.22938	6.69358	6.88301
AT1G13090.1	CYP71B28	1.39413	0.00662092	0.08887	NO	8.80991	9.59691	9.97555	9.08084	9.47812	9.45036	8.86472	9.58663	9.46084	12.0404	11.0443	8.8131	8.4599	8.83403	8.62615	9.40858	9.22938	6.69358	6.88301
AT1G60170.1	PRP31 EMB1220 At1g60170 T13D8.6	1.39549	0.0199326	0.1546	NO	8.80991	11.3768	12.6319	11.5535	12.5941	12.4761	12.3781	11.1442	12.4781	12.0212	12.0641	8.8131	8.4599	10.769	11.9099	10.605	9.22938	11.7698	11.4822
AT4G23570.3	SGT1A	1.39662	0.0210696	0.1593	NO	8.80991	9.59691	9.97555	9.08084	13.2029	9.45036	13.0385	9.58663	9.46084	11.2163	11.5081	8.8131	8.4599	8.83403	8.62615	9.40858	9.22938	10.0848	8.95425
AT1G80500.1	T21F11.17	1.40093	0.00653496	0.08846	NO	8.80991	9.59691	9.97555	9.08084	9.47812	9.45036	8.86472	9.58663	9.46084	11.1633	11.9962	8.8131	8.4599	8.83403	8.62615	9.40858	9.22938	6.69358	6.88301
AT5G62550.1	At5g62550 K19B1.16 K19B1_16	1.40283	0.00638835	0.08842	NO	8.80991	9.59691	9.97555	9.08084	9.47812	9.45036	8.86472	9.58663	9.46084	11.2796	11.9007	8.8131	8.4599	8.83403	8.62615	9.40858	9.22938	6.69358	6.88301
AT2G25180.1	ARR12	1.40285	0.00717186	0.09231	NO	8.80991	9.59691	9.97555	9.08084	9.47812	9.45036	8.86472	9.58663	9.46084	10.9248	12.2558	8.8131	8.4599	8.83403	8.62615	9.40858	9.22938	6.69358	6.88301
AT5G26680.1	FEN1	1.40353	0.00625619	0.08842	NO	8.80991	9.59691	9.97555	9.08084	9.47812	9.45036	8.86472	9.58663	9.46084	11.4158	11.7723	8.8131	8.4599	8.83403	8.62615	9.40858	9.22938	6.69358	6.88301
AT2G38630.1	At2g38630 T6A23.17 T6A23_17	1.40448	0.00652211	0.08846	NO	8.80991	9.59691	9.97555	9.08084	9.47812	9.45036	8.86472	9.58663	9.46084	11.2147	11.9838	8.8131	8.4599	8.83403	8.62615	9.40858	9.22938	6.69358	6.88301
AT2G22300.1	CMTA3	1.40471	0.00545135	0.08779	NO	8.80991	9.59691	11.8755	9.08084	9.47812	9.45036	8.86472	9.58663	9.46084	10.513	10.7882	8.8131	8.4599	8.83403	8.62615	9.40858	9.22938	6.69358	6.88301
AT2G02080.1	IDD4	1.40578	0.007384	0.09307	NO	8.80991	9.59691	9.97555	9.08084	9.47812	9.45036	8.86472	9.58663	9.46084	10.8865	12.3263	8.8131	8.4599	8.83403	8.62615	9.40858	9.22938	6.69358	6.88301
AT1G70700.1	TIFY7	1.409	0.00634639	0.08842	NO	8.80991	9.59691	9.97555	9.08084	9.47812	9.45036	8.86472	9.58663	9.46084	11.4208	11.8274	8.8131	8.4599	8.83403	8.62615	9.40858	9.22938	6.69358	6.88301
AT4G00090.1	At4g00090 F6N15.8 F6N15_8	1.41006	0.0265638	0.1805	NO	8.80991	9.59691	9.97555	9.08084	9.47812	9.45036	11.8311	9.58663	12.4318	11.6632	11.9153	8.8131	8.4599	8.83403	8.62615	9.40858	9.22938	6.69358	11.4328
AT5G55210.1	MCO15.16 MCO15_16 At5g55210	1.41173	0.0205418	0.1576	NO	8.80991	12.5867	9.97555	9.90234	9.47812	9.45036	11.711	9.58663	12.3208	11.2082	10.6705	8.8131	8.4599	8.83403	10.326	9.40858	9.22938	10.8976	6.88301
AT2G38020.1	VCL1	1.41838	0.00652002	0.08846	NO	8.80991	9.59691	9.97555	9.08084	9.47812	9.45036	8.86472	9.58663	9.46084	11.4215	11.9299	8.8131	8.4599	8.83403	8.62615	9.40858	9.22938	6.69358	6.88301
AT4G32010.1	VAL2	1.42176	0.00498825	0.08718	NO	8.80991	9.59691	9.97555	9.08084	9.47812	9.45036	8.86472	9.58663	12.0717	10.3563	10.4215	8.8131	8.4599	8.83403	8.62615	9.40858	9.22938	6.69358	6.88301
AT1G07705.2	Negative on TATA less2a NOT2a At1g07705	1.42613	0.0398364	0.2085	NO	13.2813	13.0809	13.4798	9.08084	9.47812	9.45036	8.86472	10.8966	9.46084	10.7357	10.8089	8.8131	8.4599	8.83403	8.62615	9.40858	9.22938	10.5742	10.9134
AT3G23390.1	RPL36AA	1.42672	0.00749044	0.09315	NO	8.80991	9.59691	9.97555	9.08084	9.47812	9.45036	8.86472	9.58663	9.46084	11.0523	12.391	8.8131	8.4599	8.83403	8.62615	9.40858	9.22938	6.69358	6.88301
AT1G67930.1	At1g67930 T23K23.22 T23K23_22	1.43042	0.00655064	0.08846	NO	8.80991	9.59691	9.97555	9.08084	9.47812	9.45036	8.86472	9.58663	9.46084	11.7036	11.7803	8.8131	8.4599	8.83403	8.62615	9.40858	9.22938	6.69358	6.88301
AT5G18190.1	MRG7.15 MRG7_15 At5g18190	1.43334	0.0067301	0.08978	NO	8.80991	9.59691	9.97555	9.08084	9.47812	9.45036	8.86472	9.58663	9.46084	12.0142	11.5018	8.8131	8.4599	8.83403	8.62615	9.40858	9.22938	6.69358	6.88301
AT1G02090.1	CSN7	1.44144	0.00679909	0.09015	NO	8.80991	9.59691	9.97555	9.08084	9.47812	9.45036	8.86472	9.58663	9.46084	12.0094	11.5958	8.8131	8.4599	8.83403	8.62615	9.40858	9.22938	6.69358	6.88301
AT1G05890.2	ARI5	1.45296	0.00688563	0.0903	NO	8.80991	9.59691	9.97555	9.08084	9.47812	9.45036	8.86472	9.58663	9.46084	11.829	11.9028	8.8131	8.4599	8.83403	8.62615	9.40858	9.22938	6.69358	6.88301
AT5G01390.1	At5g01390 At5g01390/T10O8_100 T10O8.100 T10O8_100	1.45762	0.0039728	0.07648	NO	8.80991	11.4912	9.97555	9.08084	9.47812	9.45036	8.86472	9.58663	9.46084	10.7494	11.1394	8.8131	8.4599	8.83403	8.62615	9.40858	9.22938	6.69358	6.88301
AT2G44680.1	At2g44680	1.46085	0.0407622	0.2095	NO	8.80991	9.59691	9.97555	9.08084	9.47812	9.45036	12.58	9.58663	12.0718	12.51	12.2417	8.8131	8.4599	8.83403	8.62615	9.40858	9.22938	6.69358	12.1626
AT3G57000.1	F24I3.80 At3g57000	1.46513	0.00740467	0.09307	NO	8.80991	9.59691	9.97555	9.08084	9.47812	9.45036	8.86472	9.58663	9.46084	11.5416	12.324	8.8131	8.4599	8.83403	8.62615	9.40858	9.22938	6.69358	6.88301
AT4G17950.1	AHL13	1.47517	0.00727288	0.09306	NO	8.80991	9.59691	9.97555	9.08084	9.47812	9.45036	8.86472	9.58663	9.46084	11.8678	12.1083	8.8131	8.4599	8.83403	8.62615	9.40858	9.22938	6.69358	6.88301
AT1G08050.1	At1g08050 T6D22.13 T6D22_13	1.47659	0.0158955	0.1337	NO	8.80991	9.59691	9.97555	9.08084	9.47812	9.45036	12.5379	9.58663	9.46084	11.3057	11.7497	8.8131	8.4599	8.83403	10.6165	9.40858	9.22938	6.69358	6.88301
AT5G64390.3		1.47967	0.00625858	0.08842	NO	10.9085	11.9823	11.341	9.08084	9.47812	12.0389	8.86472	9.58663	9.46084	9.65487	10.4283	8.8131	8.4599	8.83403	8.62615	9.40858	9.22938	9.9629	6.88301
AT2G17930.1		1.4833	0.0086787	0.09792	NO	8.80991	11.8201	9.97555	11.8974	11.8501	12.1452	11.9989	9.58663	12.1396	12.134	11.8249	8.8131	8.4599	11.095	10.8309	9.40858	9.22938	10.4991	10.1119
AT3G13940.1	At3g13940	1.48404	0.00739765	0.09307	NO	8.80991	9.59691	9.97555	9.08084	9.47812	9.45036	8.86472	9.58663	9.46084	11.9938	12.0799	8.8131	8.4599	8.83403	8.62615	9.40858	9.22938	6.69358	6.88301
AT1G54000.1	GLL22	1.49041	0.0240707	0.1689	NO	19.408	19.2205	19.2922	15.4899	15.7637	16.0973	15.4533	15.4323	15.876	15.7427	16.1842	14.905	14.9091	14.6673	15.0649	15.0884	14.4733	16.4618	16.2962
AT3G14290.1	PAE2	1.49546	0.00782753	0.09464	NO	8.80991	9.59691	9.97555	9.08084	9.47812	9.45036	8.86472	9.58663	9.46084	12.43	11.7694	8.8131	8.4599	8.83403	8.62615	9.40858	9.22938	6.69358	6.88301
AT1G69770.1	CMT3	1.50062	0.00797573	0.09501	NO	8.80991	9.59691	9.97555	9.08084	9.47812	9.45036	8.86472	9.58663	9.46084	12.4951	11.761	8.8131	8.4599	8.83403	8.62615	9.40858	9.22938	6.69358	6.88301
AT1G22950.1	At1g22950	1.51176	0.00569113	0.08781	NO	12.036	9.59691	9.97555	9.08084	9.47812	9.45036	8.86472	9.58663	11.7036	11.5364	11.5246	8.8131	8.4599	8.83403	8.62615	9.40858	9.22938	9.71274	6.88301
AT1G18660.4	At1g18660 F6A14.25 F6A14_25	1.51342	0.0302085	0.1921	NO	16.7972	16.3988	16.2451	12.382	12.556	12.5367	12.6461	12.5546	12.429	11.8582	12.6075	11.7937	12.3178	11.8963	12.0269	12.169	12.3462	11.9401	11.7745
AT3G05545.1	At3g05545	1.51681	0.00806661	0.09501	NO	8.80991	9.59691	9.97555	9.08084	9.47812	9.45036	8.86472	9.58663	9.46084	12.0285	12.4057	8.8131	8.4599	8.83403	8.62615	9.40858	9.22938	6.69358	6.88301
AT3G49601.1	At3g49601	1.51828	0.00822016	0.09588	NO	8.80991	9.59691	9.97555	9.08084	9.47812	9.45036	8.86472	9.58663	9.46084	11.9177	12.5326	8.8131	8.4599	8.83403	8.62615	9.40858	9.22938	6.69358	6.88301
AT3G01640.1	GLCAK1	1.52285	0.0081111	0.09501	NO	8.80991	9.59691	9.97555	9.08084	9.47812	9.45036	8.86472	9.58663	9.46084	12.2882	12.2123	8.8131	8.4599	8.83403	8.62615	9.40858	9.22938	6.69358	6.88301
AT3G18380.2		1.52823	0.0157003	0.1335	NO	8.80991	11.7438	12.746	12.6107	13.2999	12.7318	12.4703	13.1605	13.4786	12.8957	12.6517	10.2766	11.7541	11.5469	8.62615	9.40858	11.4652	12.2945	11.7469
AT2G21230.3	basic leucine-zipper 30 bZIP30 At2g21230 F7O24.5 F7O24_5	1.52913	0.0155305	0.1326	NO	12.794	9.59691	9.97555	9.08084	12.2942	12.6721	12.0622	12.0261	9.46084	11.8154	11.5704	8.8131	8.4599	11.025	8.62615	9.40858	9.22938	11.2397	10.673
AT1G04860.1	UBP2	1.53038	0.00839755	0.09699	NO	8.80991	9.59691	9.97555	9.08084	9.47812	9.45036	8.86472	9.58663	9.46084	12.0331	12.5503	8.8131	8.4599	8.83403	8.62615	9.40858	9.22938	6.69358	6.88301
AT4G24240.1	WRKY7	1.53716	0.00845715	0.09705	NO	8.80991	9.59691	9.97555	9.08084	9.47812	9.45036	8.86472	9.58663	9.46084	12.1533	12.5047	8.8131	8.4599	8.83403	8.62615	9.40858	9.22938	6.69358	6.88301
AT5G07220.1	BAG3	1.5402	0.00851	0.09705	NO	8.80991	9.59691	9.97555	9.08084	9.47812	9.45036	8.86472	9.58663	9.46084	12.1824	12.509	8.8131	8.4599	8.83403	8.62615	9.40858	9.22938	6.69358	6.88301
AT4G04920.1		1.5546	0.0349882	0.2021	NO	8.80991	9.59691	9.97555	9.08084	13.671	10.1234	13.0034	13.3471	12.9198	11.3617	11.9974	8.8131	8.4599	8.83403	11.1709	9.40858	9.22938	11.0461	10.7008
AT4G37180.2		1.56729	0.0463649	0.2212	NO	8.80991	9.59691	9.97555	9.08084	9.47812	12.344	11.6769	11.9827	12.5141	7.47612	6.35817	8.8131	8.4599	8.83403	8.62615	9.40858	9.22938	6.69358	6.88301
AT4G37510.1	RNC1	1.57022	0.00314827	0.0658	NO	13.6891	13.8136	12.9376	12.5558	12.4384	12.2049	11.7755	12.1508	12.0116	12.7456	12.7676	11.2292	11.7075	11.5221	8.62615	12.2575	9.22938	11.9271	12.0959
AT2G17870.1	CSP3	1.58017	0.00335544	0.06821	NO	8.80991	9.59691	9.97555	11.8474	9.47812	9.45036	8.86472	9.58663	9.46084	11.7358	10.6289	8.8131	8.4599	8.83403	8.62615	9.40858	9.22938	6.69358	6.88301
AT1G10170.1	NFXL1	1.59025	0.0151657	0.1321	NO	12.8535	12.7143	13.2646	11.7732	12.0259	12.1767	11.5167	11.6481	12.8625	12.0535	11.5919	12.0636	8.4599	11.7144	11.4799	11.5146	11.9054	6.69358	11.251
AT3G08600.1	F17O14.7 At3g08600	1.59228	0.0184556	0.1483	NO	11.5551	9.59691	9.97555	9.08084	10.9424	9.45036	11.6943	12.0886	9.46084	9.36511	6.35817	8.8131	8.4599	8.83403	8.62615	9.40858	9.22938	6.69358	6.88301
AT3G23600.1	At3g23600	1.61413	0.00296587	0.06381	NO	8.80991	9.59691	9.97555	11.6014	9.47812	9.45036	8.86472	9.58663	9.46084	11.429	11.5551	8.8131	8.4599	8.83403	8.62615	9.40858	9.22938	6.69358	6.88301
AT1G03880.1	CRB	1.61965	0.0197323	0.1536	NO	16.148	16.0785	16.0361	14.7062	15.6488	15.8044	15.0146	14.9099	14.7181	15.6023	15.7204	15.0012	15.3455	15.3639	13.4483	12.4524	9.22938	14.9485	15.1716
AT5G10840.1		1.62141	0.0270818	0.1826	NO	8.80991	9.59691	9.97555	9.08084	9.47812	12.9749	12.688	12.9517	13.2334	11.6498	12.008	8.8131	8.4599	8.83403	8.62615	9.40858	9.22938	11.205	11.5051
AT3G07810.2	F17A17.15	1.62586	0.00641146	0.08842	NO	14.8026	14.5821	14.3365	11.9573	12.1118	11.6636	12.8329	12.462	12.5324	12.5223	12.9227	11.6945	12.5315	11.6566	11.737	9.40858	9.22938	12.3204	12.2161
AT1G01750.1	ADF10	1.6262	0.0107123	0.1086	NO	8.80991	9.59691	9.97555	9.08084	9.47812	9.45036	8.86472	9.58663	9.46084	13.2083	12.4291	8.8131	8.4599	8.83403	8.62615	9.40858	9.22938	6.69358	6.88301
AT2G38750.1	ANN4	1.63272	0.0297542	0.1921	NO	15.0414	14.4744	14.779	13.1189	13.6166	12.9082	12.7905	12.1162	9.46084	12.0654	12.3116	11.3619	8.4599	12.2946	12.1517	12.5108	9.22938	12.785	11.9145
AT1G51630.1	MSR2 OFUT12 At1g51630 F19C24.14	1.64582	0.0350888	0.2024	NO	8.80991	9.59691	9.97555	9.08084	12.0645	10.8341	11.7425	11.8087	12.4719	7.47612	6.35817	8.85826	8.4599	8.83403	8.62615	9.40858	9.22938	6.69358	6.88301
AT5G07980.1	F13G24.180 At5g07980 F13G24.2	1.65325	0.0134118	0.1222	NO	8.80991	9.59691	9.97555	11.5079	12.1827	9.45036	8.86472	12.3291	12.9839	9.75127	11.5431	8.8131	8.4599	8.83403	10.6959	9.40858	9.22938	6.69358	9.72702
AT5G49400.1		1.67177	0.0313878	0.1949	NO	8.80991	9.59691	9.97555	9.08084	9.47812	9.45036	13.4263	12.2727	9.46084	12.6247	13.0957	8.8131	8.4599	8.83403	8.62615	9.40858	9.22938	6.69358	11.8497
AT1G24300.1	F3I6.24	1.67441	0.0496251	0.2268	NO	14.8473	14.1703	14.4614	13.0576	9.47812	9.45036	13.1016	12.2386	9.46084	11.8048	11.1275	8.8131	8.4599	11.0248	11.8744	12.7754	9.22938	10.3695	10.9299
AT5G41410.1	BEL1	1.67862	0.00464544	0.08495	NO	8.80991	9.59691	9.97555	9.08084	9.47812	12.4192	8.86472	9.58663	9.46084	11.4044	11.8408	8.8131	8.4599	8.83403	8.62615	9.40858	9.22938	6.69358	6.88301
AT1G79340.1	AMC4	1.68686	0.0450038	0.2187	NO	8.80991	9.59691	9.97555	13.844	9.47812	9.45036	8.86472	9.58663	9.46084	14.0972	13.7457	8.8131	8.4599	8.83403	8.62615	9.40858	9.22938	11.2764	6.88301
AT1G67120.1		1.69262	0.00723654	0.09287	NO	8.80991	9.59691	9.97555	9.08084	11.7333	9.45036	11.9683	9.58663	9.46084	12.0818	11.6148	8.8131	10.4143	8.83403	8.62615	9.40858	9.22938	6.69358	6.88301
AT2G41950.1	At2g41950 T6D20.26 T6D20_26	1.69892	0.0123497	0.1172	NO	8.80991	9.59691	9.97555	9.08084	9.47812	9.45036	8.86472	9.58663	9.46084	13.0635	13.3739	8.8131	8.4599	8.83403	8.62615	9.40858	9.22938	6.69358	6.88301
AT5G48720.2	XRI1	1.70816	0.013015	0.1214	NO	8.80991	9.59691	9.97555	9.08084	9.47812	9.45036	8.86472	9.58663	9.46084	12.801	13.738	8.8131	8.4599	8.83403	8.62615	9.40858	9.22938	6.69358	6.88301
AT3G50500.2	SRK2D	1.72663	0.0383219	0.2085	NO	12.4847	11.961	11.4633	13.1146	13.8902	12.1867	12.751	11.9696	9.46084	13.9071	13.9062	8.8131	8.4599	8.83403	8.62615	11.3743	12.8909	13.422	13.4722
AT4G28480.1	F20O9.160 At4g28480 F20O9.160 F20O9_160	1.72666	0.00479794	0.0863	NO	13.7044	13.5389	13.053	13.2378	13.7933	14.3584	13.1727	9.58663	14.3042	13.5866	14.2627	11.5567	12.0607	11.6264	12.4105	12.3963	9.22938	11.9803	11.5437
AT2G32000.1		1.73828	0.0134236	0.1222	NO	8.80991	9.59691	9.97555	9.08084	9.47812	9.45036	8.86472	9.58663	9.46084	13.4653	13.405	8.8131	8.4599	8.83403	8.62615	9.40858	9.22938	6.69358	6.88301
AT3G52870.1	IQM3	1.74156	0.00771453	0.09431	NO	11.3825	13.7317	9.97555	9.08084	9.47812	9.45036	10.7581	9.58663	9.46084	11.61	11.9071	8.8131	8.4599	8.83403	8.62615	9.40858	9.22938	6.69358	10.6731
AT2G46020.2	BRM	1.74852	0.00886984	0.09906	NO	8.80991	12.2057	9.97555	13.1112	13.0639	13.3881	12.9626	12.787	13.2167	12.1961	11.7341	8.8131	11.9146	10.8705	11.7439	9.40858	9.22938	10.9396	10.1472
AT1G26830.1	CUL3A	1.74903	0.0044899	0.08315	NO	8.80991	9.59691	10.6074	9.08084	9.47812	9.45036	8.86472	9.58663	12.9788	11.5751	11.2637	8.8131	8.4599	8.83403	8.62615	9.40858	9.22938	6.69358	6.88301
AT5G61960.1	ML1	1.7596	0.0115277	0.114	NO	11.9142	12.6611	12.5004	9.08084	9.47812	9.45036	8.86472	9.58663	9.46084	7.47612	10.9355	8.8131	8.4599	8.83403	8.62615	9.40858	9.22938	6.69358	6.88301
AT2G25340.1	VAMP712	1.76671	0.0142805	0.128	NO	8.80991	9.59691	9.97555	9.08084	9.47812	9.45036	8.86472	9.58663	9.46084	13.511	13.672	8.8131	8.4599	8.83403	8.62615	9.40858	9.22938	6.69358	6.88301
AT5G46210.1	CUL4	1.77879	0.0306542	0.1932	NO	8.80991	9.59691	9.97555	11.9256	13.3649	12.8078	12.7285	12.7243	13.3625	12.6262	13.0027	8.8131	12.0467	11.6038	11.2824	9.40858	9.22938	6.69358	11.9102
AT4G26630.1	DEK3 At4g26630 T15N24.80 T15N24_80	1.78515	0.0198765	0.1544	NO	8.80991	9.59691	9.97555	11.939	9.47812	12.4863	12.4337	13.0629	12.4466	11.9173	12.5246	8.8131	8.4599	10.3827	11.3701	9.40858	9.22938	6.69358	12.0312
AT3G43270.1	PME32	1.80393	0.0154193	0.1326	NO	8.80991	9.59691	9.97555	9.08084	9.47812	9.45036	8.86472	9.58663	9.46084	13.7529	13.8396	8.8131	8.4599	8.83403	8.62615	9.40858	9.22938	6.69358	6.88301
AT5G39660.1	CDF2	1.80991	0.00241734	0.05711	NO	8.80991	9.59691	9.97555	12.1007	9.47812	12.4589	8.86472	9.58663	9.46084	10.6107	11.0192	8.8131	8.4599	8.83403	8.62615	9.40858	9.22938	6.69358	6.88301
AT3G07050.1	NSN1	1.81299	0.00522945	0.08718	NO	14.4157	13.9957	14.0239	12.0337	13.4766	13.1242	12.9689	12.2381	12.3483	13.6718	14.175	8.8131	11.6615	11.7567	11.5222	11.8377	9.22938	13.5756	13.6249
AT4G25620.1	At4g25620 At4g25620/M7J2_10 M7J2.10 M7J2_10	1.83324	0.0180374	0.1466	NO	13.0792	12.891	13.5775	9.08084	9.47812	9.45036	8.86472	9.58663	9.46084	10.2603	10.7455	8.8131	10.4473	8.83403	8.62615	10.5166	9.22938	6.69358	6.88301
AT5G65410.1	ZHD1	1.83523	0.00614654	0.08842	NO	11.0912	9.59691	11.053	12.9034	13.346	13.5236	12.5171	12.6383	12.5172	10.5604	10.737	8.8131	8.4599	11.8713	8.62615	9.40858	11.9186	10.6274	10.4906
AT5G60030.1	MGO3.1 At5g60030	1.83545	0.022622	0.1646	NO	8.80991	12.1583	12.8536	9.08084	9.47812	11.864	8.86472	12.6221	13.3638	12.2775	11.3627	8.8131	8.4599	8.83403	11.4276	9.40858	9.22938	6.69358	11.7124
AT2G39760.1	BPM3	1.83738	0.00319274	0.0658	NO	8.80991	9.59691	9.97555	9.08084	9.47812	9.45036	8.86472	12.2132	10.6083	12.0654	12.121	8.8131	8.4599	8.83403	8.62615	9.40858	9.22938	6.69358	6.88301
AT1G47200.1	WPP2	1.83961	0.0377776	0.2077	NO	14.0508	9.59691	9.97555	9.08084	13.3412	9.45036	14.3209	14.2217	9.46084	12.1068	12.5701	8.8131	8.4599	8.83403	8.62615	11.1373	9.22938	12.0489	11.3533
AT1G27430.1		1.85098	0.00623609	0.08842	NO	13.3374	9.59691	9.97555	11.6876	12.4605	9.45036	8.86472	11.9707	9.46084	11.3083	10.3566	8.8131	8.4599	8.83403	8.62615	9.40858	10.9751	6.69358	9.54125
AT1G79350.1		1.86099	0.0320919	0.1955	NO	8.80991	9.59691	9.97555	12.8244	13.1413	13.2645	12.7073	13.358	9.46084	11.5971	11.4272	9.82389	11.6381	12.0455	11.145	9.40858	9.22938	6.69358	6.88301
AT5G53800.1		1.86377	0.0329139	0.1973	NO	13.4662	13.1125	13.7516	9.08084	9.47812	12.3426	12.9927	9.58663	12.985	13.1393	13.0065	8.8131	8.4599	8.83403	8.62615	12.2404	9.22938	12.79	12.7819
AT1G33240.1	GTL1	1.86454	0.0121328	0.1164	NO	13.252	9.59691	9.97555	9.08084	12.7629	9.45036	13.0941	13.5424	9.46084	12.0066	12.2166	8.8131	8.4599	8.83403	8.62615	9.40858	9.22938	11.2262	10.9875
AT2G18330.1	At2g18330 At2g18330/T30D6.16 T30D6.16 T30D6_16	1.88163	0.00946064	0.1015	NO	12.8057	12.3901	12.8443	10.8532	9.47812	9.45036	11.3448	9.58663	9.46084	12.0249	11.7827	8.8131	8.4599	8.83403	8.62615	9.40858	11.9565	6.69358	10.8981
AT3G03380.1	DEGP7	1.90989	0.00312137	0.0656	NO	12.134	9.59691	9.97555	9.08084	9.47812	13.0547	12.7688	12.9243	12.1789	11.1042	11.1876	8.8131	8.4599	8.83403	8.62615	9.40858	9.22938	10.8681	10.2882
AT5G66140.1	PAD2	1.91016	0.0049018	0.08675	NO	8.80991	9.59691	9.97555	13.101	9.47812	9.45036	8.86472	9.58663	9.46084	12.3299	12.4108	8.8131	8.4599	8.83403	8.62615	9.40858	9.22938	6.69358	6.88301
AT1G66270.1	BGLU21	1.91926	0.0440907	0.2157	NO	16.2398	15.8958	15.862	12.9264	13.3521	13.9107	8.86472	12.3953	12.5497	13.7839	14.2723	11.1875	8.4599	12.2016	12.1047	12.607	9.22938	14.2207	13.7645
AT1G13960.1	WRKY4	1.92036	0.00302425	0.06443	NO	8.80991	9.59691	9.97555	9.08084	10.899	12.5477	8.86472	9.58663	9.46084	12.0791	12.2759	8.8131	8.4599	8.83403	8.62615	9.40858	9.22938	6.69358	6.88301
AT4G04460.1	APA3	1.92072	0.00498977	0.08718	NO	13.2727	13.3599	9.97555	9.08084	9.47812	9.45036	8.86472	9.58663	9.46084	10.3556	10.2957	8.8131	8.4599	8.83403	8.62615	9.40858	9.22938	6.69358	6.88301
AT4G31985.1	RPL39A	1.92826	0.0195344	0.1528	NO	8.80991	9.59691	9.97555	9.08084	9.47812	9.45036	8.86472	9.58663	9.46084	14.5102	14.4499	8.8131	8.4599	8.83403	8.62615	9.40858	9.22938	6.69358	6.88301
AT2G29970.1	SMXL7	1.92888	0.00319985	0.0658	NO	8.80991	9.59691	9.97555	9.08084	9.47812	12.7357	8.86472	9.58663	10.8073	11.9808	12.3544	8.8131	8.4599	8.83403	8.62615	9.40858	9.22938	6.69358	6.88301
AT1G67310.1	CMTA4	1.93444	0.0395154	0.2085	NO	14.3885	14.25	13.8398	9.08084	9.47812	9.45036	8.86472	9.58663	9.46084	12.3177	12.7126	11.5804	8.4599	8.83403	8.62615	9.40858	9.22938	6.69358	11.4598
AT1G35560.1	TCP23	1.93502	0.0416947	0.2117	NO	12.7572	9.59691	12.7012	9.08084	13.8816	13.5741	8.86472	9.58663	9.46084	7.47612	6.35817	8.8131	8.4599	8.83403	8.62615	9.40858	9.22938	6.69358	6.88301
AT1G21500.1	At1g21500 F24J8.11 F24J8_11	1.94464	0.0201297	0.1553	NO	8.80991	9.59691	9.97555	9.08084	9.47812	9.45036	8.86472	9.58663	9.46084	14.45	14.6903	8.8131	8.4599	8.83403	8.62615	9.40858	9.22938	6.69358	6.88301
AT4G23710.1	VHA-G2	1.94554	0.00637985	0.08842	NO	8.80991	9.59691	9.97555	9.08084	12.7981	13.0152	12.823	13.2186	12.7998	11.0716	11.2721	8.8131	8.4599	8.83403	8.62615	9.40858	9.22938	10.7971	10.7849
AT1G14740.1	OBE3	1.95461	0.025923	0.1778	NO	8.80991	9.59691	9.97555	9.08084	11.963	13.0934	12.0906	12.6834	12.426	7.47612	6.35817	8.8131	8.4599	8.83403	8.62615	9.40858	9.22938	6.69358	6.88301
AT5G47660.1	MNJ7.25 MNJ7_25 At5g47660	1.96188	0.00736165	0.09307	NO	12.1132	9.59691	12.8563	11.6784	9.47812	11.429	12.4542	9.58663	9.46084	12.3469	12.5663	11.0305	8.4599	8.83403	8.62615	9.40858	9.22938	6.69358	11.8896
AT1G15270.1	At1g15270 At1g15270/F9L1.21 F9L1.21 F9L1_21	1.96427	0.0208459	0.1588	NO	8.80991	9.59691	9.97555	9.08084	9.47812	9.45036	8.86472	9.58663	9.46084	14.508	14.8482	8.8131	8.4599	8.83403	8.62615	9.40858	9.22938	6.69358	6.88301
AT5G65120.1	MQN23.5 MQN23_5 At5g65120	1.96458	0.00320802	0.0658	NO	8.80991	11.1404	9.97555	9.08084	9.47812	12.3354	8.86472	9.58663	9.46084	12.4079	12.5232	8.8131	8.4599	8.83403	8.62615	9.40858	9.22938	6.69358	6.88301
AT3G19120.1	At3g19120	1.96773	0.0352684	0.2029	NO	8.80991	9.59691	9.97555	9.08084	13.5485	13.0436	8.86472	9.58663	13.4559	13.0351	13.671	8.8131	8.4599	8.83403	8.62615	9.40858	9.22938	13.2176	6.88301
AT4G08580.1	T15F16.8 At4g08580 T3F12.11	1.97495	0.0302392	0.1921	NO	8.80991	9.59691	9.97555	12.8386	15.7724	9.45036	8.86472	9.58663	9.46084	11.3805	11.7932	8.8131	8.4599	8.83403	8.62615	12.1373	9.22938	6.69358	6.88301
AT3G19950.1	At3g19950	1.99248	0.0120307	0.1164	NO	14.3309	9.59691	13.5673	11.2416	9.47812	9.45036	8.86472	12.3146	12.1672	11.6588	10.3983	8.8131	8.4599	11.0981	8.62615	9.40858	9.22938	11.0466	6.88301
AT3G28920.1	ZHD9	1.99344	0.00265526	0.06038	NO	8.80991	9.59691	9.97555	9.08084	12.202	12.4109	8.86472	9.58663	9.46084	12.0057	11.9869	8.8131	8.4599	8.83403	8.62615	9.40858	9.22938	6.69358	6.88301
AT1G10450.1	SNL6	2.00501	0.00561219	0.08781	NO	8.80991	9.59691	9.97555	13.1086	9.47812	9.45036	8.86472	9.58663	9.46084	12.5858	13.1908	8.8131	8.4599	8.83403	8.62615	9.40858	9.22938	6.69358	6.88301
AT4G16143.1		2.06455	0.00522436	0.08718	NO	12.0759	12.6789	9.97555	12.1976	12.9721	12.4941	8.86472	9.58663	9.46084	13.1385	13.4867	8.8131	8.4599	8.83403	8.62615	9.40858	9.22938	11.2241	11.2022
AT4G00026.1		2.08398	0.0267223	0.1808	NO	14.1195	13.5024	14.1018	9.08084	9.47812	9.45036	8.86472	9.58663	9.46084	10.9737	6.35817	8.8131	8.4599	8.83403	8.62615	9.40858	9.22938	6.69358	6.88301
AT5G67580.1	TRB2	2.0947	0.0142918	0.128	NO	8.80991	9.59691	9.97555	12.0457	12.623	11.764	12.0072	11.9706	12.4677	7.47612	6.35817	8.8131	8.4599	8.83403	8.62615	9.40858	9.22938	6.69358	6.88301
AT3G47620.1	TCP14	2.1644	0.00703734	0.09138	NO	8.80991	9.59691	9.97555	13.3528	9.47812	9.45036	8.86472	9.58663	9.46084	13.6605	13.6251	8.8131	8.4599	8.83403	8.62615	9.40858	9.22938	6.69358	6.88301
AT1G62300.1	WRKY6	2.17761	0.0148375	0.131	NO	8.80991	9.59691	9.97555	11.439	13.0074	13.2821	11.6355	11.8934	12.5327	7.47612	6.35817	8.8131	8.4599	8.83403	8.62615	9.40858	9.22938	6.69358	6.88301
AT1G21700.1	SWI3C	2.19143	0.00378438	0.07493	NO	8.80991	11.395	9.97555	12.2125	12.2623	12.493	12.303	9.58663	9.46084	12.4408	12.7435	8.8131	8.4599	8.83403	8.62615	9.40858	9.22938	6.69358	12.355
AT5G43060.1	RD21B	2.19218	0.00614906	0.08842	NO	16.8675	17.1044	15.671	13.44	13.644	14.5215	14.0531	13.5821	14.4599	13.414	13.3733	13.2838	12.6848	13.2606	14.3136	9.40858	9.22938	13.3894	13.3511
AT4G21710.1	NRPB2	2.24432	0.0129753	0.1214	NO	14.7489	14.5109	14.5941	9.08084	14.2727	14.3199	14.5247	14.2464	14.3982	13.2216	13.7777	8.8131	13.7	12.9445	8.62615	12.9697	9.22938	12.8336	13.2534
AT5G47200.1	RABD2B	2.26142	0.0154689	0.1326	NO	14.3571	13.5403	9.97555	9.08084	13.7304	13.5965	13.0682	13.6297	13.9787	12.7906	12.665	12.2101	12.6812	12.8228	8.62615	9.40858	9.22938	6.69358	12.3553
AT2G44210.2		2.28757	0.00795949	0.09501	NO	14.3102	12.9842	13.99	9.08084	14.3081	14.0396	14.8607	15.4988	15.31	11.5619	11.5349	12.0509	8.4599	12.3227	12.4161	11.9451	9.22938	11.443	11.0901
AT3G27660.1	OL2	2.29401	0.0461623	0.2207	NO	21.7618	21.704	21.7303	15.0448	16.0781	15.4785	13.4761	14.1483	14.8478	15.2855	15.4666	14.4442	13.9196	13.4563	14.4294	14.6734	15.1404	15.0673	15.0785
AT3G13200.1	EMB2769 EMBRYO DEFECTIVE 2769 At3g13200	2.40307	0.00263834	0.06038	NO	8.80991	9.59691	9.97555	9.08084	9.47812	9.45036	13.3553	9.58663	13.0596	12.9711	13.1226	8.8131	8.4599	8.83403	8.62615	9.40858	9.22938	6.69358	6.88301
AT4G18010.1	IP5P2	2.45703	0.00214679	0.05323	NO	8.80991	12.3584	9.97555	11.7064	9.47812	11.594	12.8154	12.6487	12.9376	12.2319	11.5847	12.2745	8.4599	8.83403	10.2994	9.40858	9.22938	6.69358	6.88301
AT3G20650.1	At3g20650	2.49072	0.00204971	0.05141	NO	13.3744	13.6151	13.4508	9.08084	9.47812	9.45036	8.86472	9.58663	9.46084	11.3579	11.7313	8.8131	8.4599	8.83403	8.62615	9.40858	9.22938	6.69358	6.88301
AT3G01570.1	At3g01570	2.50494	0.0306889	0.1932	NO	21.8084	21.8765	21.9587	15.0632	16.0709	15.875	13.765	14.5643	15.2461	14.9479	14.9889	14.5997	14.6526	13.8809	14.3094	14.0882	13.9159	14.7224	15.1838
AT1G29310.1	At1g29310 F28N24.2 F28N24_2	2.53696	0.00642682	0.08842	NO	13.8899	14.0722	14.0285	9.08084	13.3996	14.2788	14.549	14.1332	13.8928	14.2383	14.0747	8.8131	8.4599	14.2553	11.6171	9.40858	9.22938	13.5907	13.1578
AT1G62290.1	APA2	2.54332	0.00312404	0.0656	NO	13.6642	13.9626	13.67	9.08084	11.6776	9.45036	8.86472	9.58663	11.9539	11.0635	10.9216	8.8131	11.2718	8.83403	8.62615	9.40858	9.22938	6.69358	6.88301
AT2G41100.1	CML12	2.5526	0.00695612	0.09077	NO	8.80991	9.59691	9.97555	13.4487	14.3561	13.9636	13.8978	13.2519	13.718	12.2485	12.5389	8.8131	12.5413	8.83403	8.62615	9.40858	11.8484	11.3926	6.88301
AT1G02130.1	RABD2A	2.55569	0.00389005	0.07597	NO	14.0886	9.59691	9.97555	9.08084	13.2918	13.2898	13.9282	14.222	13.6698	12.1408	12.0241	8.8131	8.4599	8.83403	8.62615	9.40858	9.22938	11.9369	12.6526
AT4G39200.1	RPS25E	2.65808	0.0047912	0.0863	NO	15.6425	15.1703	15.4614	9.08084	16.3037	15.4151	15.9308	15.6475	15.7697	14.524	14.0832	12.4629	12.7793	13.3135	12.6897	9.40858	9.22938	13.7664	13.6523
AT4G34040.1	MBR2	2.71363	0.00354901	0.07127	NO	13.8739	13.155	13.1085	11.9733	9.47812	12.6144	12.1228	9.58663	12.0989	10.915	6.35817	8.8131	10.9192	8.83403	8.62615	9.40858	9.22938	6.69358	6.88301
AT5G60170.2	At5g60170	2.72816	0.0023348	0.056	NO	14.1115	14.6094	13.1466	9.08084	9.47812	9.45036	8.86472	9.58663	9.46084	12.5423	11.7315	8.8131	8.4599	8.83403	8.62615	9.40858	9.22938	6.69358	6.88301
AT5G26920.1		2.7887	0.00287337	0.06268	NO	8.80991	9.59691	9.97555	9.08084	14.4864	14.2764	8.86472	9.58663	14.3433	11.8647	11.8435	8.8131	8.4599	8.83403	8.62615	9.40858	9.22938	6.69358	6.88301
AT3G24870.1		2.86499	0.00299585	0.06414	NO	8.80991	9.59691	9.97555	13.118	13.4261	13.5169	13.5619	13.3995	13.5496	11.0194	12.222	8.8131	8.4599	12.043	8.62615	12.4745	9.22938	6.69358	6.88301
AT1G29930.1	LHCB1.3	2.90505	0.00468621	0.08534	NO	14.7577	14.3287	15.1429	9.08084	14.7543	15.2116	14.4123	14.7674	15.0669	13.2602	13.4063	12.6046	11.9184	13.1682	11.3696	9.40858	9.22938	6.69358	14.5049
AT5G50810.1	TIM8	3.00077	0.00320812	0.0658	NO	8.80991	9.59691	9.97555	9.08084	13.8578	14.2733	13.5104	13.4027	14.4663	7.47612	10.6117	8.8131	8.4599	8.83403	8.62615	9.40858	9.22938	6.69358	6.88301
AT4G19510.1		4.21275	0.0427467	0.2126	NO	18.967	19.2417	9.97555	9.08084	18.1224	18.5084	8.86472	18.3984	9.46084	17.9734	18.3946	8.8131	18.1672	8.83403	8.62615	9.40858	9.22938	6.69358	17.9718
AT4G25140.1	At4g25140	4.48607	0.0131925	0.1214	NO	21.3835	21.0063	21.0759	9.08084	15.0338	15.0373	13.2567	13.87	9.46084	16.4204	16.4596	13.4763	12.6618	8.83403	8.62615	14.4988	9.22938	6.69358	15.2444
AT3G04910.1	WNK1	1.00257	0.0834221	0.2773	NO	8.80991	9.59691	9.97555	9.08084	9.47812	9.45036	8.86472	9.58663	9.46084	11.9031	12.6159	8.8131	8.4599	8.83403	8.62615	9.40858	9.22938	6.69358	11.0586
AT5G22440.1	RPL10AC	1.00659	0.0628086	0.2507	NO	12.5492	12.8904	11.5168	12.2294	12.9151	13.5692	12.8506	13.0578	12.8661	13.5046	13.243	12.9661	12.4528	12.9111	12.3957	9.40858	9.22938	11.9885	13.2803
AT3G10730.1	SUN2	1.00793	0.136435	0.3374	NO	12.4574	13.0627	13.0747	9.08084	9.47812	9.45036	8.86472	9.58663	9.46084	11.7651	11.603	8.8131	8.4599	8.83403	11.3288	9.40858	9.22938	10.7745	10.8223
AT5G07190.1	ATS3 At5g07190 T28J14_130	1.00946	0.120358	0.3161	NO	12.769	9.59691	13.3639	12.2022	9.47812	9.45036	8.86472	9.58663	9.46084	11.2022	11.0034	8.8131	8.4599	11.7679	8.62615	9.40858	9.22938	10.4733	10.2211
AT1G33980.2		1.01249	0.162119	0.3687	NO	8.80991	15.3912	9.97555	9.08084	9.47812	9.45036	8.86472	9.58663	9.46084	11.1893	12.0413	8.8131	8.4599	8.83403	8.62615	9.40858	9.22938	10.4764	10.4735
AT3G05680.2		1.01319	0.138293	0.34	NO	8.80991	9.59691	9.97555	12.8057	9.47812	12.3654	11.8768	9.58663	9.46084	12.3399	12.3199	8.8131	8.4599	8.83403	8.62615	11.8579	9.22938	10.6476	11.6923
AT1G47128.1	RD21A	1.01333	0.0531787	0.235	NO	19.407	19.6199	19.4209	16.5149	16.3136	16.9262	16.6285	16.6223	16.6794	16.6418	16.5714	16.303	16.4703	16.6823	16.218	15.9566	15.6525	16.6883	17.083
AT4G04940.1	At4g04940 T1J1.5 T1J1_5	1.02338	0.0815867	0.2759	NO	8.80991	11.227	9.97555	9.08084	9.47812	11.9735	8.86472	10.6919	12.0557	11.501	11.9341	8.8131	8.4599	8.83403	8.62615	9.40858	9.22938	11.1956	11.3133
AT5G64420.1	MSJ1.26 MSJ1_26 At5g64420	1.02372	0.0783236	0.2705	NO	11.2454	9.59691	9.97555	12.0502	12.7962	11.6963	11.5665	12.2287	12.3698	11.2691	11.3185	12.1798	8.4599	8.83403	11.8439	12.1567	9.22938	10.1747	10.6506
AT4G17330.1		1.02469	0.135889	0.3366	NO	12.8333	9.59691	9.97555	11.8737	14.3997	13.7308	13.4884	13.1155	13.9097	13.5643	14.2237	11.9088	10.8235	12.0856	11.9495	12.0661	9.22938	13.0361	13.0392
AT3G54140.1	NPF8.1	1.02762	0.0540794	0.2369	NO	8.80991	11.2994	9.97555	9.08084	9.47812	9.45036	8.86472	10.6246	9.46084	11.6149	11.0077	8.8131	8.4599	8.83403	8.62615	9.40858	9.22938	11.2828	6.88301
AT3G49180.1	RID3	1.03093	0.0877329	0.2794	NO	8.80991	9.59691	9.97555	9.08084	9.47812	9.45036	8.86472	12.0203	9.46084	12.3037	11.7408	8.8131	8.4599	8.83403	9.79357	9.40858	9.22938	6.69358	11.0892
AT2G45740.1	PEX11D	1.03597	0.0716251	0.263	NO	8.80991	9.59691	9.97555	9.08084	9.47812	9.45036	8.86472	9.58663	9.46084	12.3654	12.2536	8.8131	8.4599	8.83403	8.62615	9.40858	9.22938	6.69358	10.8642
AT1G72970.1	HTH	1.04502	0.274383	0.4872	NO	8.80991	9.59691	9.97555	9.08084	9.47812	9.45036	8.86472	9.58663	9.46084	14.4191	14.8197	8.8131	8.4599	8.83403	8.62615	9.40858	9.22938	6.69358	14.1516
AT5G14170.1	At5g14170	1.04854	0.186612	0.3945	NO	14.7975	13.6663	9.97555	15.077	15.5846	15.6842	14.3986	14.4224	14.6925	15.4289	15.2579	13.4733	12.8506	8.83403	14.2402	14.0984	14.6563	14.6393	14.4455
AT5G60410.2	SIZ1	1.05006	0.0839075	0.2773	NO	8.80991	9.59691	9.97555	9.08084	9.47812	9.45036	8.86472	9.58663	9.46084	12.6849	12.6145	8.8131	8.4599	8.83403	8.62615	9.40858	9.22938	11.0569	6.88301
AT1G14410.1	WHY1	1.05241	0.0846507	0.2773	NO	16.1503	15.626	15.4434	13.8716	14.3353	14.0008	13.3398	13.8072	13.2546	13.9964	14.2786	13.6351	14.212	13.8092	13.6713	14.0447	9.22938	13.9412	14.0225
AT5G22040.1	At5g22040	1.05252	0.10181	0.2919	NO	14.4382	14.3586	14.1737	12.14	13.0133	12.6551	8.86472	12.7056	12.5654	13.1113	13.1067	11.3041	11.9904	11.8352	12.1436	12.3557	9.22938	12.9527	12.4105
AT1G62000.1	At1g62000	1.06158	0.157794	0.3639	NO	14.4023	9.59691	9.97555	9.08084	9.47812	9.45036	8.86472	9.58663	9.46084	7.47612	6.35817	8.8131	8.4599	8.83403	8.62615	9.40858	9.22938	6.69358	6.88301
AT3G22640.1	PAP85	1.06195	0.179448	0.3878	NO	14.6153	14.5562	13.9832	13.3261	13.2045	12.8184	8.86472	9.58663	12.1542	13.1787	13.3115	12.4416	12.8186	12.9175	10.9404	9.40858	9.22938	12.4849	12.7903
AT3G18600.1	RH51	1.06677	0.148183	0.3542	NO	8.80991	12.076	9.97555	9.08084	9.47812	9.45036	11.377	11.6646	12.7351	12.3541	12.4227	8.8131	8.4599	10.2056	11.8218	11.7897	9.22938	11.1174	6.88301
AT1G80930.1	At1g80930 F23A5.29 F23A5_29	1.06976	0.188562	0.3957	NO	13.1394	9.59691	9.97555	12.7755	12.2173	13.2161	13.1134	12.9911	12.9996	13.7568	14.0772	12.5638	8.4599	8.83403	13.2841	12.4755	9.22938	13.43	13.4262
AT2G25170.1	PKL	1.0723	0.0553781	0.2392	NO	8.80991	11.1296	9.97555	9.08084	10.0375	11.2738	8.86472	9.58663	9.46084	12.7394	12.4106	8.8131	8.4599	8.83403	8.62615	9.40858	9.22938	9.85352	10.6474
AT1G63680.1		1.07672	0.0895397	0.2815	NO	13.2042	13.3911	13.5434	9.95229	9.47812	9.45036	11.4793	9.58663	10.7168	10.5222	11.016	10.9091	8.4599	11.014	10.9753	10.1148	9.22938	9.77874	9.87987
AT5G53370.1	PME61	1.08276	0.0766147	0.2688	NO	8.80991	9.59691	9.97555	9.08084	9.47812	9.45036	10.1993	9.58663	11.062	11.0476	11.7704	8.8131	8.4599	8.83403	10.6941	9.40858	11.5936	6.69358	6.88301
AT2G42520.1	RH37	1.08301	0.288783	0.5022	NO	15.2169	15.1275	15.1462	9.08084	9.47812	9.45036	13.1964	12.9085	9.46084	13.0381	12.1791	12.9948	8.4599	12.6895	8.62615	12.7385	9.22938	11.2086	13.0492
AT3G07020.2	UGT80A2	1.08709	0.159076	0.3655	NO	8.80991	9.59691	9.97555	9.08084	12.6223	12.738	12.8225	13.0925	13.0431	12.0286	11.8473	11.4985	8.4599	8.83403	8.62615	12.4265	9.22938	11.6824	11.9337
AT1G75660.1	XRN3	1.11024	0.176393	0.384	NO	13.9909	14.5041	14.0764	11.7643	9.47812	9.45036	12.5515	9.58663	9.46084	12.4911	11.3501	12.2274	8.4599	8.83403	11.5392	10.7566	9.22938	11.7026	11.972
AT2G28490.1	At2g28490	1.12393	0.163641	0.3702	NO	13.648	14.3048	9.97555	9.08084	9.47812	9.45036	8.86472	9.58663	9.46084	12.1993	12.4446	8.8131	8.4599	8.83403	8.62615	9.40858	9.22938	12.2286	11.5862
AT1G02870.1	At1g02870 F22D16.13 F22D16_13	1.12591	0.234846	0.4468	NO	8.80991	13.4314	9.97555	9.08084	9.47812	9.45036	12.2303	12.3529	9.46084	14.0969	14.2122	8.8131	8.4599	8.83403	8.62615	9.40858	9.22938	13.5096	13.2605
AT3G51950.1	At3g51950	1.12693	0.163024	0.3696	NO	14.1126	13.9537	13.7865	9.08084	9.47812	9.45036	8.86472	9.58663	9.46084	11.3663	10.6387	8.8131	8.4599	8.83403	11.6859	9.40858	9.22938	11.2592	10.4067
AT5G15270.2	At5g15270 F8M21.160 F8M21_160	1.12713	0.0602035	0.2476	NO	12.5618	9.59691	9.97555	9.08084	11.4763	11.9065	12.348	9.58663	9.46084	11.896	11.4099	10.6292	8.4599	8.83403	8.62615	9.40858	9.22938	11.6271	10.9317
AT5G39570.1	At5g39570 MIJ24_40	1.1321	0.24471	0.4578	NO	8.80991	9.59691	9.97555	13.7224	13.8066	14.0908	14.0512	13.4571	14.4163	14.0963	14.5723	12.9676	8.4599	13.1501	12.9612	9.40858	9.22938	13.2423	13.7754
AT5G54740.1	SESA5	1.13231	0.0531164	0.235	NO	13.6496	13.2609	13.2399	11.8718	12.0278	12.4514	10.3257	9.58663	11.2331	12.2675	12.5182	11.22	11.3633	11.0088	10.4534	9.40858	9.22938	12.7013	11.8715
AT4G28470.1	RPN1B	1.13467	0.0895725	0.2815	NO	12.9326	12.1567	9.97555	12.6121	12.8771	12.8418	12.8094	9.58663	13.025	12.9341	13.1258	11.9336	12.4591	8.83403	12.6919	9.40858	9.22938	12.2094	12.2487
AT4G10760.1	MTA	1.13667	0.0833949	0.2773	NO	8.80991	9.59691	9.97555	9.08084	11.9127	9.45036	12.4608	9.58663	12.4549	12.1534	12.4497	8.8131	8.4599	8.83403	8.62615	10.5267	9.22938	11.7872	10.3987
AT1G61570.1	TIM13	1.13706	0.117775	0.3143	NO	8.80991	9.59691	9.97555	11.533	12.2035	9.45036	12.5284	12.9089	12.6325	11.6999	11.0954	11.1326	11.5679	11.9889	8.62615	9.40858	9.22938	11.1102	6.88301
AT1G53300.1	TTL1	1.1421	0.105644	0.2978	NO	8.80991	9.59691	9.97555	9.08084	9.47812	9.45036	8.86472	12.2925	11.3864	11.6887	11.6528	8.8131	8.4599	11.4007	11.6307	9.40858	9.22938	6.69358	6.88301
AT1G06230.1	GTE4	1.14744	0.0758001	0.2678	NO	12.7693	13.2809	12.598	9.08084	9.47812	9.45036	8.86472	9.58663	9.46084	10.7428	10.1164	8.8131	8.4599	8.83403	8.62615	9.40858	9.22938	10.2666	11.1309
AT3G17970.1	OEP64	1.14786	0.127334	0.3257	NO	8.80991	9.59691	9.97555	9.08084	12.5853	12.7752	13.2529	13.5259	13.182	11.3668	11.8254	8.8131	8.4599	11.6032	8.62615	11.1963	11.2717	10.8305	11.6356
AT2G32700.7	LUH	1.15175	0.0811883	0.2754	NO	8.80991	12.2405	9.97555	9.08084	11.7521	9.45036	8.86472	9.58663	12.0921	12.3452	12.7075	8.8131	8.4599	8.83403	8.62615	9.40858	9.22938	11.4393	10.9977
AT3G23810.1	SAHH2	1.15547	0.196968	0.4036	NO	8.80991	9.59691	9.97555	13.3966	13.2449	12.0767	13.4158	12.4428	13.1858	14.327	14.1519	8.8131	8.4599	8.83403	12.3755	11.1529	12.2458	13.1697	13.6135
AT3G48500.2		1.16486	0.293025	0.5077	NO	14.6987	15.1774	15.0987	9.08084	9.47812	9.45036	8.86472	9.58663	9.46084	13.5151	13.5355	13.1206	8.4599	8.83403	8.62615	9.40858	9.22938	12.8833	13.1714
AT5G04280.1	RZ1C	1.17847	0.066684	0.2545	NO	14.3585	14.3616	14.2243	9.08084	13.797	13.0494	12.7704	12.9681	13.2834	13.0665	13.3166	11.3525	12.6533	12.0114	12.1568	12.2814	9.22938	12.7936	13.0223
AT3G19960.2		1.18314	0.0879808	0.2798	NO	12.9592	13.2819	13.3744	9.08084	11.8042	12.3127	8.86472	9.58663	9.46084	10.7723	10.6675	8.8131	8.4599	11.2801	11.0513	9.40858	9.22938	10.5738	10.5663
AT1G01980.1	SEC1A At1g01980 F22M8.11	1.18337	0.0868673	0.2787	NO	8.80991	9.59691	9.97555	9.08084	10.8848	12.9158	12.624	13.2261	13.3171	11.2439	11.3198	8.8131	10.4456	10.4904	8.62615	9.40858	9.22938	11.9566	11.0139
AT1G75780.1	TUBB1	1.1888	0.126428	0.3247	NO	13.7347	13.9096	12.9745	9.08084	9.47812	9.45036	8.86472	9.58663	9.46084	11.8935	11.9512	8.8131	8.4599	11.3608	8.62615	9.40858	9.22938	10.9363	11.2081
AT1G09270.1	IMPA4	1.19083	0.110163	0.3032	NO	8.80991	9.59691	9.97555	12.232	12.4997	11.7365	12.8734	9.58663	12.0229	13.4612	12.8672	8.8131	8.4599	8.83403	10.5295	9.40858	10.8999	12.2115	12.7072
AT4G37470.1	KAI2	1.19561	0.107669	0.3008	NO	8.80991	9.59691	9.97555	13.0632	9.47812	12.5347	8.86472	9.58663	9.46084	7.47612	6.35817	8.8131	8.4599	8.83403	8.62615	9.40858	9.22938	6.69358	6.88301
AT5G13010.1		1.19843	0.055733	0.2401	NO	12.1944	11.9588	12.5977	9.08084	9.47812	9.45036	8.86472	10.7793	9.46084	11.5794	12.0555	8.8131	8.4599	8.83403	8.62615	9.40858	9.22938	11.2345	11.2614
AT1G01100.1	RPP1A	1.19947	0.153358	0.3594	NO	8.80991	9.59691	9.97555	9.08084	9.47812	9.45036	8.86472	9.58663	9.46084	14.4912	14.0629	8.8131	8.4599	8.83403	8.62615	9.40858	9.22938	6.69358	12.418
AT4G13350.1	NIG At4g13350 T9E8.90 T9E8_90	1.20047	0.144614	0.3496	NO	8.80991	9.59691	9.97555	13.2874	13.266	13.2388	13.0848	9.58663	13.4017	12.7086	12.9011	8.8131	11.7532	12.6725	8.62615	9.40858	9.22938	12.3916	11.9435
AT1G29350.1	At1g29370 F15D2.28 F15D2_28	1.2114	0.1662	0.3724	NO	8.80991	13.4711	13.4214	12.7295	9.47812	9.45036	12.7953	13.1778	9.46084	13.3943	13.1586	8.8131	8.4599	12.428	10.3092	9.40858	9.22938	12.5505	13.1809
AT1G14510.1	AL7	1.2126	0.0964917	0.2873	NO	8.80991	12.1949	9.97555	12.8344	12.137	13.6041	13.1551	13.0539	13.1349	13.6975	13.7932	12.3002	12.4166	11.1848	8.62615	9.40858	11.2387	13.2307	11.0865
AT3G13570.1	SCL30A	1.2152	0.18927	0.396	NO	8.80991	13.8125	9.97555	14.0717	14.4949	13.8833	14.1676	14.3301	15.2908	13.8624	14.0515	13.675	8.4599	11.7529	13.383	13.7339	9.22938	13.3228	13.4487
AT1G23800.1	ALDH2B7	1.21928	0.124479	0.3218	NO	8.80991	9.59691	9.97555	9.08084	14.2243	9.45036	8.86472	9.58663	12.0417	7.47612	6.35817	8.8131	8.4599	8.83403	8.62615	9.40858	9.22938	6.69358	6.88301
AT2G36480.3	At2g36480	1.22783	0.0795959	0.2717	NO	8.80991	9.59691	9.97555	9.08084	12.0776	12.295	12.1274	12.8066	12.0584	12.2293	12.4016	8.8131	8.4599	8.83403	11.3078	9.40858	9.22938	11.7842	12.1288
AT1G33790.2	JAL4	1.22915	0.14112	0.3449	NO	14.6249	14.5568	14.4565	10.2191	9.47812	10.0144	8.86472	9.58663	11.1417	11.6461	11.8583	8.8131	8.4599	10.9076	11.0751	10.6152	9.22938	11.3738	11.6545
AT1G15730.1	At1g15730 F7H2.7 F7H2_7	1.23082	0.191585	0.3976	NO	8.80991	13.9456	13.9488	9.08084	9.47812	9.45036	8.86472	9.58663	9.46084	11.7426	6.35817	8.8131	8.4599	12.5682	8.62615	9.40858	9.22938	6.69358	6.88301
AT5G22770.1	ALPHA-ADR	1.23105	0.070036	0.2605	NO	8.80991	11.5517	9.97555	9.08084	9.47812	9.45036	11.8046	11.7106	12.9675	11.9471	12.4754	8.8131	8.4599	8.83403	8.62615	9.40858	9.22938	11.2654	12.2435
AT4G22010.1	sks4 SKU5 similar 4 At4g22010 F1N20.110 F1N20_110	1.2381	0.133268	0.3329	NO	14.0445	13.3917	14.1454	9.08084	12.3068	13.1369	12.6026	9.58663	13.8015	12.0666	12.7144	12.6891	12.1533	8.83403	8.62615	13.6589	9.22938	12.2564	12.1956
AT5G15020.1	SNL2	1.24603	0.0558401	0.2401	NO	8.80991	12.5683	11.7207	13.7441	13.8563	13.7549	13.5851	13.5012	12.919	13.0023	13.0834	11.9297	8.4599	12.0345	12.157	12.1607	11.9643	11.9031	11.6373
AT4G30490.1	At4g30490 F17I23.170 F17I23_170	1.24796	0.0628435	0.2507	NO	8.80991	9.59691	9.97555	9.08084	9.47812	9.45036	8.86472	9.58663	11.7067	12.8728	6.35817	8.8131	8.4599	8.83403	8.62615	9.40858	9.22938	6.69358	6.88301
AT3G14220.1	At3g14220	1.24882	0.0781018	0.2703	NO	8.80991	13.892	9.97555	9.08084	9.47812	9.45036	8.86472	9.58663	9.46084	10.833	6.35817	8.8131	8.4599	8.83403	8.62615	9.40858	9.22938	6.69358	6.88301
AT4G36700.1		1.25415	0.116439	0.3124	NO	14.2924	13.4767	14.2255	12.9543	12.6778	13.0971	8.86472	9.58663	12.59	12.2521	12.1065	13.5025	12.4937	12.3036	8.62615	9.40858	9.22938	11.6742	11.7278
AT2G43110.1	At2g43110	1.25948	0.0576473	0.2417	NO	8.80991	9.59691	9.97555	9.08084	11.3663	9.45036	10.9162	9.58663	12.1766	10.7568	6.35817	8.8131	10.0358	8.83403	8.62615	9.40858	9.22938	6.69358	6.88301
AT5G65720.1	NIFS1	1.26777	0.0849471	0.2773	NO	15.2064	15.3215	14.747	9.08084	13.5715	13.2663	13.6953	13.2786	13.5149	12.3567	12.8493	13.2117	13.2045	13.077	12.8203	11.314	9.22938	11.1766	12.6522
AT2G43610.1	At2g43610	1.27162	0.25755	0.4714	NO	14.7973	9.59691	13.8121	9.08084	9.47812	14.4158	8.86472	9.58663	9.46084	7.47612	6.35817	8.8131	13.4683	8.83403	8.62615	9.40858	9.22938	6.69358	6.88301
AT2G29200.1	APUM1	1.27694	0.129051	0.3272	NO	13.6204	14.1854	14.0707	9.08084	9.47812	9.45036	12.3341	9.58663	9.46084	12.1157	11.5705	8.8131	11.5078	8.83403	8.62615	9.40858	9.22938	11.8221	12.4187
AT2G21440.1	At2g21440 F3K23.20 F3K23_20	1.27909	0.108432	0.3012	NO	8.80991	12.2628	9.97555	9.08084	12.5436	13.5195	13.5013	13.5788	13.8186	12.7768	12.2759	11.5248	8.4599	8.83403	12.4621	9.40858	11.5956	11.987	11.5997
AT4G25550.1	CFIS2	1.28188	0.131736	0.3313	NO	13.5631	13.6813	9.97555	10.1851	12.9684	11.7867	8.86472	12.7226	9.46084	13.5515	13.9692	8.8131	8.4599	11.4663	11.9373	9.40858	9.22938	12.5752	12.9308
AT4G13010.1	At4g13010	1.28621	0.0983633	0.2885	NO	8.80991	9.59691	9.97555	9.08084	9.47812	9.45036	12.508	13.4184	12.6861	12.9147	12.6345	8.8131	8.4599	8.83403	8.62615	9.40858	9.22938	12.0351	11.9793
AT2G42310.1	MHK10.3 MHK10_3 At2g42310	1.29014	0.0794597	0.2716	NO	8.80991	9.59691	9.97555	9.08084	9.47812	9.45036	8.86472	9.58663	9.46084	13.7346	13.9684	8.8131	8.4599	8.83403	8.62615	9.40858	9.22938	10.8842	6.88301
AT5G21326.1	CIPK26	1.29494	0.0898645	0.2815	NO	16.5614	15.5982	16.1485	15.9432	16.687	16.9627	16.9586	17.1225	16.9785	16.8992	17.3016	16.771	16.2292	16.3018	16.2154	16.3688	9.22938	15.5632	16.1701
AT4G18130.1	PHYE	1.31177	0.406972	0.6164	NO	8.80991	9.59691	9.97555	9.08084	16.1997	15.7965	8.86472	9.58663	15.4836	15.7569	6.35817	8.8131	15.2105	8.83403	8.62615	9.40858	16.3164	6.69358	6.88301
AT5G51550.1		1.3196	0.159802	0.3664	NO	13.0996	9.59691	13.7115	9.08084	12.8101	9.45036	8.86472	12.6212	12.9496	13.8347	13.636	8.8131	11.9719	8.83403	8.62615	9.40858	9.22938	13.0079	13.847
AT3G21380.1	JAL36	1.31996	0.101282	0.2915	NO	13.4426	13.3987	9.97555	9.08084	9.47812	9.45036	8.86472	9.58663	9.46084	7.47612	6.35817	8.8131	8.4599	8.83403	8.62615	9.40858	9.22938	6.69358	6.88301
AT3G16830.1	TPR2	1.33221	0.132832	0.3322	NO	8.80991	9.59691	9.97555	13.3787	14.0433	13.8005	13.3514	13.3164	14.0129	13.5642	13.3701	8.8131	8.4599	12.67	12.6964	12.1229	9.22938	12.4019	12.7449
AT1G32790.2		1.33421	0.082439	0.2761	NO	8.80991	12.571	12.5255	9.08084	12.1121	9.45036	11.6584	9.58663	9.46084	12.9744	13.1689	8.8131	8.4599	8.83403	8.62615	9.40858	9.22938	11.6675	12.5777
AT5G38160.1	MXA21.18 MXA21_18 At5g38160 At5g38160/MXA21_50	1.34602	0.194569	0.4009	NO	8.80991	9.59691	9.97555	13.4296	12.4544	13.8157	12.1563	11.9282	12.5312	7.47612	6.35817	8.8131	11.8147	12.5021	10.0924	9.40858	9.22938	6.69358	6.88301
AT4G26740.1	PXG1	1.35095	0.361131	0.5738	NO	18.5075	18.3559	17.0849	9.08084	9.47812	9.45036	8.86472	9.58663	9.46084	12.3188	12.293	8.8131	8.4599	11.7885	11.9864	12.5326	13.2045	13.3293	6.88301
AT3G22120.1	CWLP At3g22120	1.35692	0.207536	0.4148	NO	8.80991	9.59691	9.97555	9.08084	9.47812	13.5335	8.86472	9.58663	14.7003	14.113	14.1812	12.7604	8.4599	8.83403	8.62615	9.40858	9.22938	6.69358	13.8022
AT5G60560.1	At5g60560	1.36343	0.227438	0.438	NO	8.80991	9.59691	18.8882	9.08084	9.47812	9.45036	8.86472	9.58663	9.46084	7.47612	6.35817	8.8131	8.4599	8.83403	8.62615	9.40858	9.22938	6.69358	6.88301
AT5G27030.2	TPR3	1.37402	0.0571641	0.2413	NO	12.1015	9.59691	9.97555	13.5178	13.5985	13.9273	13.4993	13.8122	13.7765	12.7981	12.5435	11.5525	8.4599	12.5187	11.7609	12.1561	9.22938	11.8539	12.6743
AT1G26550.1	At1g26550 T1K7.8 T1K7_8	1.37892	0.122772	0.3192	NO	11.7153	9.59691	9.97555	9.08084	12.8799	14.1364	13.5136	13.4937	13.1585	14.2825	14.5348	8.8131	11.3176	12.062	8.62615	11.3268	9.22938	13.4908	13.2795
AT1G02560.1	CLPP5	1.38831	0.108408	0.3012	NO	14.216	13.5429	13.8318	14.5729	15.7272	15.3756	15.4411	14.7801	15.5866	15.317	15.3505	8.8131	14.9893	13.8142	14.9607	15.0719	9.22938	15.6091	15.4908
AT4G10020.1	HSD5	1.39842	0.102348	0.2925	NO	13.349	14.3554	9.97555	9.08084	9.47812	9.45036	8.86472	9.58663	9.46084	7.47612	6.35817	8.8131	8.4599	8.83403	8.62615	9.40858	9.22938	6.69358	6.88301
AT1G19880.1		1.4053	0.0933711	0.283	NO	12.2358	12.7071	12.7411	9.08084	9.47812	12.6237	8.86472	9.58663	9.46084	13.2586	13.4503	8.8131	8.4599	8.83403	8.62615	9.40858	9.22938	12.5665	12.6292
AT1G52380.1	NUP50A	1.40591	0.118909	0.3146	NO	8.80991	9.59691	9.97555	13.3812	9.47812	12.8741	13.4565	13.0132	9.46084	13.7981	14.2442	8.8131	12.3672	8.83403	8.62615	9.40858	9.22938	12.2467	12.3829
AT3G48720.1	T8P19.230 DCF DEFICIENT IN CUTIN FERULATE At3g48720	1.4084	0.0939838	0.2845	NO	13.1463	12.2151	9.97555	13.74	13.5228	13.6181	13.226	12.9852	12.6261	12.0705	11.3351	13.1398	13.2264	13.8122	12.706	9.40858	9.22938	6.69358	11.2155
AT5G64120.1	PER71	1.41909	0.251575	0.4649	NO	8.80991	9.59691	9.97555	14.1667	15.4921	15.244	8.86472	9.58663	9.46084	7.47612	6.35817	8.8131	8.4599	14.1929	8.62615	9.40858	9.22938	6.69358	6.88301
AT5G42570.1	At5g42570 K16E1.4 K16E1_4	1.42614	0.0543715	0.2372	NO	8.80991	9.59691	9.97555	9.08084	9.47812	12.6027	8.86472	9.58663	12.7616	12.1131	12.5425	8.8131	8.4599	8.83403	8.62615	9.40858	9.22938	12.2732	6.88301
AT5G43900.3	XI-2	1.42912	0.0576193	0.2417	NO	13.3858	13.8646	14.0176	9.08084	9.47812	12.7323	12.2714	13.29	12.2182	12.5469	13.0745	8.8131	11.408	13.1596	11.3366	9.40858	9.22938	12.0978	11.9943
AT4G03020.1	At4g03020 T4I9.10 T4I9_10	1.42992	0.0910685	0.2817	NO	8.80991	13.6309	13.1496	9.08084	11.9883	10.5472	12.1393	9.58663	9.46084	7.47612	12.3492	8.8131	10.9812	8.83403	8.62615	9.40858	9.22938	6.69358	11.952
AT1G48760.1	DELTA-ADR	1.46492	0.0722351	0.2639	NO	8.80991	12.0113	9.97555	11.0251	9.47812	12.6327	12.7149	12.6786	9.46084	10.7896	10.5012	11.0373	8.4599	8.83403	11.854	9.40858	12.4395	6.69358	6.88301
AT5G16370.1	AAE5	1.47287	0.0603828	0.2479	NO	8.80991	9.59691	9.97555	13.0186	12.1406	12.6568	12.418	13.4984	13.5515	12.8699	12.4759	8.8131	8.4599	8.83403	12.8505	9.40858	11.2692	11.8647	11.9985
AT4G38130.1	HDA19	1.47589	0.149222	0.3552	NO	8.80991	13.2979	9.97555	9.08084	9.47812	13.3286	8.86472	11.8143	12.2386	14.8534	14.8622	8.8131	8.4599	8.83403	8.62615	9.40858	9.22938	13.1572	13.7403
AT4G29490.1	At4g29490 F17A13.310 F17A13_310	1.49707	0.216256	0.426	NO	8.80991	9.59691	9.97555	9.08084	9.47812	9.45036	14.8349	14.9755	15.1053	7.47612	6.35817	8.8131	8.4599	13.6492	8.62615	9.40858	9.22938	6.69358	6.88301
AT4G17650.1		1.50457	0.0899246	0.2815	NO	8.80991	9.59691	9.97555	11.2635	12.5901	11.8811	12.2747	11.9869	11.4373	7.47612	6.35817	8.8131	8.4599	8.83403	12.2966	9.40858	9.22938	6.69358	6.88301
AT1G07985.1	At1g07985	1.50693	0.0733279	0.2653	NO	13.5037	12.4585	12.9114	9.08084	9.47812	9.45036	8.86472	9.58663	9.46084	7.47612	6.35817	8.8131	8.4599	8.83403	8.62615	9.40858	9.22938	6.69358	6.88301
AT5G64400.2		1.51043	0.0825719	0.2762	NO	13.7093	12.5622	13.6008	9.08084	13.4097	14.0327	13.0896	12.052	9.46084	12.7573	12.6786	11.7644	12.3434	12.5041	12.5049	9.40858	9.22938	6.69358	12.6927
AT5G62340.1	MMI9.17 MMI9_17 At5g62340	1.51839	0.0749051	0.2672	NO	8.80991	9.59691	9.97555	9.08084	9.47812	9.45036	12.2943	9.58663	11.9129	13.5716	13.0227	11.9872	8.4599	8.83403	8.62615	12.0704	9.22938	6.69358	6.88301
AT5G50600.1		1.54272	0.06399	0.2519	NO	19.2125	18.7733	18.8878	14.4102	14.7762	15.3153	12.5972	13.0909	14.726	14.5139	14.6592	13.8492	13.6681	13.4263	14.1621	14.1596	13.8024	14.4767	14.4501
AT4G05420.1	DDB1A	1.59107	0.0510187	0.2294	NO	11.8853	9.59691	9.97555	13.5764	13.7591	14.4824	14.3768	14.4024	14.5524	14.9231	15.2567	12.8395	8.4599	11.9263	11.8133	12.0912	11.8514	12.4506	12.5935
AT1G44900.1	MCM2	1.6175	0.583848	0.7477	NO	8.80991	9.59691	9.97555	21.183	21.5086	9.45036	21.2707	21.5068	22.1425	7.47612	6.35817	8.8131	8.4599	8.83403	20.4991	21.3539	21.3624	6.69358	6.88301
AT1G21780.1	At1g21780	1.64726	0.171313	0.3763	NO	15.6513	15.5816	15.7924	9.08084	9.47812	9.45036	8.86472	9.58663	9.46084	11.7901	6.35817	8.8131	11.9974	8.83403	8.62615	9.40858	9.22938	6.69358	11.2888
AT1G48050.1	KU80	1.7085	0.0865268	0.2787	NO	14.0468	14.2919	13.1686	9.08084	9.47812	9.45036	8.86472	9.58663	9.46084	11.6809	6.35817	12.174	8.4599	8.83403	8.62615	9.40858	9.22938	6.69358	6.88301
AT5G52470.1	MED36B	1.72625	0.0638948	0.2519	NO	14.4232	14.9784	13.8711	12.2921	13.6189	9.45036	12.6612	13.7605	13.6245	15.1752	14.7044	12.5537	8.4599	8.83403	13.1645	13.5373	9.22938	14.1473	14.3075
AT5G03860.1	MLS	1.7401	0.132648	0.3322	NO	15.0336	15.1627	14.2425	9.08084	11.7563	9.45036	8.86472	13.175	9.46084	11.6753	6.35817	8.8131	8.4599	12.7672	8.62615	9.40858	9.22938	6.69358	12.4525
AT5G48030.1	GFA2	1.74417	0.0759926	0.2678	NO	14.4961	14.9977	14.518	9.08084	9.47812	9.45036	8.86472	9.58663	12.2558	13.0377	13.1996	8.8131	8.4599	10.5033	8.62615	9.40858	9.22938	12.2141	12.5853
AT2G25980.1	JAL20	1.77689	0.0681951	0.2569	NO	17.5943	17.4779	16.877	13.3748	13.4684	13.1528	12.8385	9.58663	12.919	13.409	13.6417	10.1365	13.6892	12.9927	11.9255	9.40858	12.3613	13.7846	13.7337
AT1G68680.1	At1g68680 F24J5.21 F24J5_21	1.82724	0.0571602	0.2413	NO	8.80991	13.3432	9.97555	12.3998	9.47812	13.4996	13.4368	13.3936	9.46084	13.1156	13.553	8.8131	8.4599	12.5723	12.2298	9.40858	9.22938	6.69358	12.8598
AT3G05260.1	At3g05260	1.83589	0.0678441	0.2565	NO	14.3514	14.5356	13.6051	9.08084	9.47812	9.45036	8.86472	9.58663	9.46084	7.47612	6.35817	8.8131	8.4599	8.83403	8.62615	9.40858	9.22938	6.69358	6.88301
AT1G65090.2	T23K8.1	1.83955	0.0682875	0.257	NO	13.9464	14.8964	13.6896	9.08084	9.47812	9.45036	8.86472	9.58663	9.46084	7.47612	6.35817	8.8131	8.4599	8.83403	8.62615	9.40858	9.22938	6.69358	6.88301
AT1G16970.1	KU70	1.84743	0.0672892	0.2553	NO	14.0319	14.5483	14.0388	9.08084	9.47812	9.45036	8.86472	9.58663	9.46084	7.47612	6.35817	8.8131	8.4599	8.83403	8.62615	9.40858	9.22938	6.69358	6.88301
AT1G66260.1	ALY3	1.86814	0.0541887	0.2371	NO	14.7606	14.5036	14.3886	9.08084	9.47812	9.45036	8.86472	9.58663	12.5887	12.7297	12.607	8.8131	8.4599	8.83403	8.62615	9.40858	9.22938	12.4356	12.3673
AT1G29965.1	RPL18AA	1.90309	0.125096	0.3226	NO	8.80991	9.59691	9.97555	14.7174	14.7557	15.1305	15.0148	14.9816	9.46084	11.5368	11.6349	8.8131	8.4599	14.7709	14.8425	9.40858	9.22938	6.69358	11.1864
AT3G45630.1	F9K21.210 At3g45630	1.91781	0.0788967	0.271	NO	14.6688	15.0431	14.5336	9.08084	9.47812	9.45036	8.86472	9.58663	9.46084	7.47612	6.35817	8.8131	8.4599	8.83403	8.62615	10.0284	9.22938	6.69358	6.88301
AT2G33070.3	NSP2	2.0036	0.0524893	0.2335	NO	15.9839	15.9548	15.9158	12.5034	11.7758	9.45036	8.86472	9.58663	9.46084	11.5051	11.2423	8.8131	8.4599	11.2304	10.9971	9.40858	9.22938	10.7068	11.3032
AT5G40420.1	At5g40420	2.123	0.0528755	0.2348	NO	21.7428	21.3773	21.7436	15.1553	15.9457	15.821	14.0775	14.3611	15.1908	15.4859	15.3158	14.4551	14.7583	13.6914	14.4099	14.6241	15.0005	15.8438	15.6633
AT5G55240.1	PXG2	2.22531	0.056865	0.2411	NO	16.5924	16.4024	16.5421	9.08084	9.47812	9.45036	8.86472	9.58663	9.46084	11.2185	11.3698	8.8131	8.4599	8.83403	8.62615	9.40858	9.22938	10.9351	11.0162
AT1G54870.1	At1g54870	2.36742	0.0637826	0.2519	NO	15.9506	15.8843	15.4879	12.168	12.4476	11.6995	8.86472	9.58663	9.46084	7.47612	6.35817	11.1235	11.451	8.83403	8.62615	9.40858	9.22938	6.69358	6.88301
AT5G51210.1	OL3	2.43665	0.0656396	0.2538	NO	16.2847	16.5913	16.2245	9.08084	9.47812	9.45036	8.86472	9.58663	9.46084	7.47612	6.35817	8.8131	8.4599	8.83403	8.62615	9.40858	9.22938	6.69358	6.88301
AT2G25890.1	At2g25890	2.47221	0.0659398	0.2538	NO	15.9853	16.8467	16.6596	9.08084	9.47812	9.45036	8.86472	9.58663	9.46084	7.47612	6.35817	8.8131	8.4599	8.83403	8.62615	9.40858	9.22938	6.69358	6.88301
AT3G18570.1	At3g18570	2.57759	0.0657989	0.2538	NO	16.9623	16.6506	17.038	9.08084	9.47812	9.45036	8.86472	9.58663	9.46084	7.47612	6.35817	8.8131	8.4599	8.83403	8.62615	9.40858	9.22938	6.69358	6.88301
AT5G27670.1	At5g27670	2.76658	0.0997684	0.29	NO	17.953	18.6992	17.901	9.08084	16.9632	15.991	14.456	16.9423	9.46084	16.7485	16.0059	8.8131	8.4599	8.83403	8.62615	18.1282	16.6512	15.839	16.2989
AT5G48810.1	CYTB5-D	-4.32991	2.54589e-05	0.001802	DOWN	14.3887	14.1096	9.97555	9.08084	9.47812	9.45036	8.86472	9.58663	9.46084	13.6153	13.4754	15.9788	16.0463	15.4595	15.9636	15.8483	15.4964	14.0581	14.1418
AT1G66580.1	RPL10C	-4.32485	6.43534e-05	0.003716	DOWN	15.7108	9.59691	9.97555	9.08084	9.47812	9.45036	8.86472	9.58663	9.46084	13.705	13.419	15.9418	15.9142	15.2201	15.5789	16.0083	15.9756	12.809	13.2082
AT4G39860.1	At4g39860 T5J17.30 T5J17_30	-4.00085	3.54845e-08	7.079e-06	DOWN	8.80991	9.59691	9.97555	9.08084	9.47812	9.45036	8.86472	9.58663	9.46084	11.8121	6.35817	13.8237	13.5455	13.6553	13.5118	13.0512	13.339	12.5835	13.0235
AT4G31840.1	ENODL15 AtENODL15 early nodulin-like protein 15 At4g31840 F11C18.40 F11C18_40	-3.84342	5.15486e-05	0.003232	DOWN	8.80991	9.59691	9.97555	14.5389	14.3301	9.45036	8.86472	9.58663	9.46084	11.7951	13.0113	14.7302	15.2561	14.7952	15.0154	15.159	15.2417	13.9019	13.499
AT3G26450.1	At3g26450	-3.67284	9.65871e-05	0.005234	DOWN	8.80991	9.59691	9.97555	9.08084	14.3556	9.45036	13.4496	9.58663	9.46084	14.0414	13.2563	14.7482	15.0052	15.3042	14.895	14.3677	14.2469	14.8548	14.0072
AT2G20690.1	At2g20690 F5H14.34 F5H14_34	-3.57984	4.82115e-05	0.003112	DOWN	8.80991	9.59691	9.97555	9.08084	9.47812	14.2483	8.86472	9.58663	9.46084	13.576	12.7624	14.2649	14.362	13.9052	14.0174	14.5691	14.597	14.1077	12.7721
AT1G66410.2		-3.53384	1.4215e-05	0.001095	DOWN	8.80991	9.59691	9.97555	12.9283	9.47812	9.45036	8.86472	9.58663	9.46084	7.47612	6.35817	13.4309	13.8894	13.0089	13.2408	12.6482	13.4292	10.7186	12.0761
AT5G27700.1	RPS21C	-3.38757	0.000501733	0.01932	DOWN	14.4567	14.4035	9.97555	15.1432	14.0036	9.45036	8.86472	14.5533	9.46084	12.8524	12.7542	15.6846	15.6785	15.9224	15.8775	15.3389	16.4096	15.0974	15.9416
AT2G21060.1	CSP4	-3.07729	6.18916e-06	0.0005125	DOWN	8.80991	9.59691	9.97555	11.0427	9.47812	11.2502	8.86472	9.58663	9.46084	7.47612	6.35817	11.9742	12.3387	12.6263	12.4782	12.9193	12.5529	11.546	12.2918
AT5G60730.1	MUP24.8 MUP24_8 At5g60730	-3.00043	4.97534e-05	0.003165	DOWN	8.80991	9.59691	9.97555	9.08084	9.47812	9.45036	8.86472	11.7127	9.46084	7.47612	6.35817	12.2275	13.3052	12.6577	12.2429	12.2187	9.22938	12.7992	12.2424
AT5G13490.1	AAC2	-2.98764	0.0019259	0.04914	DOWN	8.80991	9.59691	9.97555	9.08084	9.47812	9.45036	8.86472	9.58663	9.46084	14.0993	14.6425	12.8153	13.9134	13.2011	13.9927	14.2018	9.22938	14.5983	14.1641
AT1G64510.1	RPS6	-2.97814	3.75684e-05	0.002557	DOWN	12.5936	9.59691	9.97555	9.08084	9.47812	9.45036	8.86472	9.58663	9.46084	13.0268	12.96	13.2829	13.6518	13.4484	13.311	13.8033	13.3751	13.1102	12.8056
AT4G23650.1	CPK3	-2.96994	0.000106113	0.005627	DOWN	12.9137	12.8359	9.97555	9.08084	9.47812	9.45036	8.86472	9.58663	9.46084	12.393	12.4887	14.3744	13.7887	13.7016	14.0701	13.8797	14.2048	12.5426	11.9455
AT2G04700.1	FTRC	-2.86996	5.74956e-05	0.003505	DOWN	8.80991	9.59691	9.97555	12.6895	9.47812	9.45036	8.86472	11.1276	9.46084	12.998	12.8307	12.9344	13.2381	13.4224	13.3768	13.5561	13.1717	13.456	13.6457
AT4G02530.1	At4g02530	-2.83827	4.37706e-05	0.002911	DOWN	8.80991	9.59691	9.97555	9.08084	9.47812	9.45036	8.86472	9.58663	12.8731	12.4512	12.575	13.0308	12.8446	13.0713	13.0032	12.795	13.4794	13.1078	13.3685
AT4G24780.1	At4g24780	-2.83306	0.000197433	0.009218	DOWN	8.80991	9.59691	9.97555	9.08084	9.47812	9.45036	8.86472	9.58663	12.1146	13.0851	13.4956	12.9531	13.8557	12.5013	12.3794	13.056	12.3231	13.8688	14.3004
AT1G60660.1	CB5LP	-2.8078	0.00059582	0.02161	DOWN	8.80991	9.59691	9.97555	13.5012	9.47812	9.45036	8.86472	13.6356	9.46084	13.2063	12.7719	13.8874	14.1846	13.9035	13.0579	13.9746	13.7201	12.8904	13.2087
AT5G20650.1	COPT5	-2.80098	0.000742801	0.02527	DOWN	8.80991	9.59691	9.97555	9.08084	9.47812	9.45036	8.86472	13.2107	13.0095	13.5378	13.5125	13.1049	13.6401	13.0605	13.4665	13.2861	13.3663	14.1748	14.5101
AT1G23100.1	At1g23100 At1g23100/T26J12_12 T26J12.12 T26J12_12	-2.70679	0.000112525	0.00581	DOWN	8.80991	9.59691	9.97555	9.08084	9.47812	13.2617	8.86472	9.58663	9.46084	11.5654	12.8243	13.4487	13.4028	13.5696	13.2273	12.5051	12.1849	12.2952	12.8425
AT3G48140.1	T24C20_20 At3g48140	-2.68523	1.32016e-06	0.0001525	DOWN	8.80991	9.59691	9.97555	9.08084	9.47812	9.45036	8.86472	9.58663	9.46084	11.9452	11.0968	11.8118	11.2476	12.6467	12.6761	12.7587	12.5778	12.9253	12.9077
AT1G65590.1	HEXO3	-2.64347	2.32551e-05	0.001673	DOWN	8.80991	10.81	9.97555	9.08084	9.47812	9.45036	8.86472	9.58663	9.46084	12.3628	12.6394	12.9969	12.8016	12.189	12.1758	12.6819	13.371	12.6141	12.6949
AT2G42680.1	MBF1A	-2.52225	0.000736986	0.02527	DOWN	8.80991	9.59691	9.97555	9.08084	9.47812	9.45036	8.86472	12.7138	9.46084	12.0719	12.076	13.72	12.9266	13.1788	13.701	12.8068	9.22938	13.0001	12.7637
AT3G47860.1	CHL	-2.51354	0.00037285	0.01559	DOWN	8.80991	12.2054	9.97555	9.08084	9.47812	9.45036	8.86472	9.58663	9.46084	13.2677	13.1273	12.5644	12.6137	12.7415	12.5718	12.7715	13.0323	12.7577	13.4608
AT3G20390.1	RIDA	-2.48816	0.00191156	0.04914	DOWN	8.80991	9.59691	9.97555	12.6599	9.47812	9.45036	13.1506	13.0138	9.46084	13.7419	13.9781	13.4162	13.5055	13.9762	13.7501	13.3409	14.0236	13.6972	13.8798
AT4G34730.1	At4g34730	-2.47411	0.000624912	0.02237	DOWN	8.80991	9.59691	9.97555	9.08084	12.9037	9.45036	12.9839	9.58663	9.46084	13.1018	12.292	13.2329	13.1096	13.1143	13.3241	13.4224	13.2408	13.5486	12.0674
AT4G34180.1	At4g34180 F10M10.6	-2.45326	0.000405204	0.01662	DOWN	11.7246	9.59691	9.97555	11.8593	9.47812	9.45036	8.86472	9.58663	9.46084	13.2701	13.4184	12.3911	13.3324	12.649	13.2496	13.1611	12.6892	13.4467	13.5693
AT4G34270.1	TIP41L At4g34270 F10M10.40	-2.44847	6.20717e-05	0.003682	DOWN	8.80991	9.59691	9.97555	9.08084	9.47812	9.45036	8.86472	9.58663	9.46084	11.1039	11.3524	12.7609	13.1588	13.0062	12.3505	13.1561	9.22938	12.1464	11.4234
AT1G13000.1	AT1G13000.1 At1g13000 F3F19.3 F3F19_3	-2.42347	0.00176574	0.04641	DOWN	8.80991	9.59691	9.97555	9.08084	9.47812	12.1932	8.86472	9.58663	9.46084	7.47612	6.35817	12.3271	12.5583	8.83403	11.9078	12.3104	9.22938	12.877	12.7119
AT3G03630.1	At3g03630	-2.40061	0.000643145	0.02276	DOWN	8.80991	9.59691	9.97555	9.08084	9.47812	9.45036	8.86472	9.58663	9.46084	12.1755	11.5277	11.9583	8.4599	12.6035	13.1182	13.6794	13.4115	12.1216	12.4032
AT1G50670.1	F11F12.1 OTU2 At1g50670 F17J6.19 F17J6_19	-2.38369	0.000207097	0.009568	DOWN	8.80991	9.59691	9.97555	9.08084	9.47812	9.45036	8.86472	9.58663	9.46084	11.6793	11.7228	12.9107	13.6285	13.435	12.0127	12.1313	9.22938	12.0276	12.0261
AT5G04360.1	PU1	-2.36349	0.000254827	0.01153	DOWN	8.80991	9.59691	9.97555	13.1358	9.47812	12.1349	8.86472	9.58663	9.46084	11.523	11.3541	13.2857	13.6396	13.0855	12.7887	12.8311	11.6703	12.2492	12.2091
AT1G65230.1	At1g65230 T23K8.14 T23K8_14	-2.30459	3.78672e-05	0.002557	DOWN	8.80991	9.59691	9.97555	11.5192	9.47812	9.45036	8.86472	9.58663	12.2837	10.8861	11.634	12.1099	12.7698	12.5364	12.2583	12.8612	12.8607	12.0703	12.4865
AT5G54100.1	MJP23.8 AtSLP2 MJP23_8 SLP2 stomatin-like protein 2 At5g54100 At5g54100/MJP23_8	-2.29155	4.00058e-07	5.164e-05	DOWN	8.80991	9.59691	9.97555	9.08084	9.47812	9.45036	8.86472	9.58663	9.46084	9.86837	10.6175	11.8891	12.3472	11.034	11.8851	12.7223	12.259	11.7209	10.6856
AT5G14200.1	IMDH3	-2.27978	0.001353	0.03959	DOWN	8.80991	9.59691	9.97555	9.08084	9.47812	9.45036	8.86472	9.58663	9.46084	12.9549	12.6623	13.2927	12.82	13.2263	12.1896	12.2716	9.22938	12.4716	12.6796
AT4G13340.1	LRX3	-2.2698	0.000466634	0.01845	DOWN	8.80991	9.59691	9.97555	9.08084	9.47812	9.45036	8.86472	9.58663	9.46084	7.47612	10.6575	12.2751	8.4599	10.9093	12.4327	12.779	13.2009	12.4734	10.1281
AT3G02770.1	At3g02770	-2.26924	0.000165262	0.008059	DOWN	8.80991	9.59691	9.97555	12.29	9.47812	9.45036	8.86472	9.58663	9.46084	12.1914	11.7783	12.2266	12.6219	12.477	13.2478	12.1913	11.1244	12.5145	12.8288
AT3G29200.1	CM1	-2.25532	5.33539e-08	9.757e-06	DOWN	8.80991	9.59691	9.97555	9.08084	9.47812	9.45036	8.86472	9.58663	9.46084	10.7449	10.002	11.6054	11.9961	11.5145	11.9252	12.1142	12.1198	11.5649	11.6031
AT3G04870.1	ZDS1	-2.22671	0.00159297	0.04448	DOWN	13.1296	9.59691	9.97555	13.0272	11.8005	12.5776	8.86472	11.5906	9.46084	13.3099	13.5489	13.6131	13.6637	14.0128	13.8959	12.8634	14.265	13.8499	13.9278
AT2G37790.1	AKR4C10	-2.20075	0.000476507	0.01859	DOWN	8.80991	9.59691	9.97555	12.9429	12.1648	9.45036	8.86472	9.58663	9.46084	12.2127	11.5922	12.7987	11.9273	12.6373	12.7397	12.9922	12.7945	12.6092	12.4944
AT1G75270.1	DHAR2	-2.1566	0.00169002	0.04579	DOWN	8.80991	9.59691	9.97555	11.7831	9.47812	9.45036	8.86472	9.58663	9.46084	12.0758	11.2507	12.4261	8.4599	12.8131	12.9012	11.8694	13.4651	12.7323	12.8276
AT2G28100.1	FUC1	-2.14761	0.000327987	0.01394	DOWN	8.80991	9.59691	9.97555	12.5893	11.5415	9.45036	12.2714	11.9974	9.46084	12.4317	11.3165	12.7312	13.0838	12.9701	13.0788	13.1719	13.0398	12.9976	12.9741
AT1G15980.1	PNSB1	-2.13932	0.000325757	0.01394	DOWN	8.80991	9.59691	9.97555	9.08084	9.47812	9.45036	10.4837	9.58663	9.46084	12.8736	12.6425	11.9599	11.5798	12.3607	12.1627	12.6013	12.1172	12.5748	12.8047
AT2G43770.1	At2g43770 F18O19.12	-2.13451	0.000553008	0.0209	DOWN	8.80991	9.59691	9.97555	9.08084	9.47812	10.5534	8.86472	9.58663	9.46084	12.7203	12.9111	12.5336	11.942	11.7401	12.0887	11.5864	13.1578	12.2177	12.565
AT1G29990.1	PFD6 prefoldin 6 At1g29990 T1P2.3 T1P2_3	-2.1252	3.64546e-06	0.0003451	DOWN	8.80991	9.59691	9.97555	9.08084	9.47812	9.45036	8.86472	9.58663	9.46084	10.6233	11.2546	12.3054	10.7494	12.0196	12.2695	11.8937	11.918	11.1583	11.9108
AT3G25800.1	PP2AA2	-2.10763	0.00109668	0.03481	DOWN	8.80991	10.3739	9.97555	13.4156	11.8331	9.45036	8.86472	9.58663	9.46084	12.1499	12.0916	12.7296	12.807	12.6064	12.823	13.1993	13.0268	11.8676	12.1739
AT3G03220.1	EXPA13	-2.10291	0.000679176	0.02347	DOWN	8.80991	9.59691	9.97555	9.08084	9.47812	9.45036	8.86472	9.58663	9.61932	11.1324	6.35817	8.8131	11.1367	10.7625	12.026	11.8203	12.1595	11.9365	12.3164
AT5G08380.1	AGAL1	-2.10063	0.000846365	0.02857	DOWN	8.80991	9.59691	9.97555	9.08084	9.47812	9.45036	8.86472	9.58663	11.8423	12.661	12.7928	12.0089	12.1116	11.6879	11.9441	12.7858	12.0826	12.7575	12.9825
AT5G64140.1	RPS28C	-2.0626	0.000861031	0.02885	DOWN	8.80991	9.59691	9.97555	10.9216	9.47812	12.5077	8.86472	9.58663	9.46084	11.694	12.3912	12.8658	11.2305	12.7354	12.9636	11.2181	11.7804	12.8985	13.1993
AT5G51100.1	FSD2	-2.00266	0.000591412	0.02161	DOWN	8.80991	9.59691	9.97555	9.08084	9.47812	9.45036	8.86472	9.58663	9.46084	12.504	12.7867	11.4501	11.8506	12.1081	11.6678	12.2982	11.7923	12.06	12.4993
AT2G47910.1	CRR6	-1.88585	0.000509968	0.01946	DOWN	8.80991	9.59691	9.97555	11.2778	9.47812	9.45036	8.86472	11.4215	9.46084	11.8914	11.8064	12.4666	10.714	12.5496	11.9431	12.0416	12.1779	12.0831	12.5898
AT5G35100.1		-1.86302	0.00174783	0.04641	DOWN	8.80991	11.5211	9.97555	12.4447	9.47812	12.8912	12.1903	12.6553	12.4943	12.8257	12.3955	13.3934	13.5438	13.5552	13.5758	13.6595	13.154	13.5775	13.3044
AT1G65260.1	VIPP1	-1.85543	1.9298e-05	0.001412	DOWN	13.28	13.4151	13.1041	14.8687	13.5145	14.2656	13.8092	13.2383	13.5853	15.7983	14.3489	15.6818	15.3283	15.6428	15.6816	16.0328	16.0265	15.8271	16.0609
AT5G64270.1	MSJ1.11 MSJ1_11 At5g64270	-1.83251	0.00145386	0.04144	DOWN	11.7377	11.5898	9.97555	12.7528	10.9843	9.45036	9.83637	12.1455	9.46084	12.799	13.1221	12.9265	13.2951	12.6715	12.6731	13.1608	13.3382	13.3783	13.2924
AT5G40810.1	CYC12	-1.80391	0.00114877	0.03579	DOWN	8.80991	9.59691	9.97555	11.434	9.47812	9.45036	8.86472	9.58663	9.46084	11.608	11.456	11.6413	12.313	12.3552	12.5205	9.40858	12.5025	12.0212	11.466
AT3G66654.1	CYP21-4	-1.7928	0.00123974	0.03753	DOWN	8.80991	9.59691	9.97555	12.2353	9.47812	9.45036	8.86472	9.58663	11.8416	9.37609	12.0016	11.4274	12.101	10.986	11.8713	12.2771	11.6155	12.5156	12.4334
AT3G23640.1	MDB19.14 heteroglycan glucosidase 1 HGL1 At3g23640 At3g23650	-1.73829	0.00102791	0.03342	DOWN	8.80991	9.59691	9.97555	9.08084	9.47812	9.45036	10.7757	9.58663	9.46084	11.5918	11.444	12.2918	12.1942	12.2156	12.2151	12.1438	9.22938	11.6189	11.4525
AT3G59980.1	F24G16.250 At3g59980	-1.72253	0.000179605	0.008568	DOWN	8.80991	9.59691	9.97555	9.08084	9.47812	9.45036	8.86472	9.58663	9.46084	10.6383	10.94	11.8174	11.9566	12.0651	11.8294	9.40858	11.7713	10.9508	10.9862
AT1G14150.1	PNSL2	-1.67971	0.00161658	0.04462	DOWN	11.1181	9.59691	9.97555	9.08084	9.47812	9.45036	11.9573	9.58663	12.0864	12.0412	12.0936	12.4623	12.2187	12.5665	11.7327	12.6521	12.5902	12.0369	11.8799
AT3G11560.2	At3g11560 At3g11570	-1.66346	0.00160123	0.04448	DOWN	8.80991	9.59691	9.97555	9.08084	9.47812	9.45036	8.86472	9.58663	9.46084	11.7664	11.6329	11.6369	12.0517	11.3046	10.9024	9.40858	11.8481	12.1422	12.3428
AT1G32160.1	At1g32160 F3C3.6 F3C3_6	-1.59716	0.00108361	0.03472	DOWN	8.80991	9.59691	9.97555	12.1578	11.8922	9.45036	8.86472	9.58663	9.46084	10.4203	10.8561	11.8806	11.5945	11.9462	11.4634	11.6374	12.2168	11.3775	11.4399
AT1G48630.1	RACK1B	-1.41091	0.00175946	0.04641	DOWN	8.80991	9.59691	9.97555	11.5182	9.47812	9.45036	8.86472	9.58663	9.46084	11.5279	11.4243	11.1527	11.1731	11.7712	11.3454	11.7135	11.658	11.238	11.0124
AT3G56240.1	CCH	-1.37172	0.00115797	0.03579	DOWN	12.7756	12.8759	13.4199	14.8011	15.0379	15.0291	15.1552	14.6139	14.7509	15.3363	14.9984	15.8652	15.8636	16.0934	15.6594	15.4591	15.9203	15.8486	15.7508
AT1G05620.1	URH2	-1.04796	0.00192563	0.04914	DOWN	8.80991	9.59691	9.97555	9.08084	9.47812	9.45036	8.86472	9.58663	9.46084	9.90214	9.80887	10.4661	11.6847	10.3716	10.0882	9.40858	11.1452	10.6271	10.2394
AT1G10290.1	DRP2A	0.867916	0.00137541	0.03971	NO	15.7378	15.6783	15.6045	14.4481	14.8924	15.2219	15.2765	14.9655	15.3104	14.8914	15.2385	14.247	14.0276	14.2077	14.2728	14.5043	14.2292	14.6133	14.602
AT2G47110.1	RPS27AB	0.909054	0.0010561	0.03408	NO	17.2039	17.1469	17.418	17.2028	17.4817	17.5939	17.4396	17.3881	17.7392	17.0893	16.9693	15.9315	16.3165	16.3325	16.1414	17.3776	16.8013	16.2898	16.2081
AT3G01540.2	RH14	0.926603	0.0012926	0.03878	NO	14.8254	14.3562	13.9509	14.2382	14.573	15.2252	14.8701	14.784	14.8838	13.8678	14.6335	13.1627	13.6524	13.342	13.5144	13.92	14.1655	13.7441	13.6009
AT1G67680.1	At1g67680 F12A21.17 F12A21_17	0.990924	0.00135289	0.03959	NO	14.051	13.8173	13.5863	14.5197	14.6931	14.6273	14.5665	14.6262	14.4359	13.8529	13.2223	13.0605	13.3705	13.0714	13.4469	13.3707	13.6187	13.1051	12.4822
AT2G45470.1	FLA8	-4.29335	0.00233272	0.056	NO	8.80991	9.59691	9.97555	9.08084	9.47812	9.45036	8.86472	9.58663	9.46084	16.3983	16.2564	8.8131	15.9471	16.3353	11.998	16.4259	17.0362	16.4655	16.3865
AT1G17880.1	BTF3	-4.02006	0.00958905	0.1022	NO	8.80991	9.59691	9.97555	9.08084	9.47812	9.45036	8.86472	9.58663	9.46084	17.4625	17.4578	12.7869	8.4599	12.5678	17.0578	17.4244	16.0119	17.2845	17.2757
AT3G25530.1	GLYR1	-3.61192	0.00221161	0.05423	NO	8.80991	14.1149	9.97555	14.421	16.5043	9.45036	8.86472	9.58663	9.46084	15.4899	15.3233	15.5179	15.7648	15.947	15.9511	15.5489	15.1922	15.4315	15.5432
AT3G53890.1	RPS21B	-3.10004	0.00240173	0.05711	NO	13.2861	13.6543	15.3389	9.08084	14.9165	9.45036	8.86472	14.4673	9.46084	14.1904	14.7042	15.0958	15.372	15.0047	15.3695	15.7264	16.1029	15.9936	16.0733
AT3G20330.1	PYRB	-3.06621	0.0230376	0.1658	NO	8.80991	9.59691	9.97555	17.3235	16.9821	9.45036	16.4831	16.4242	17.0914	16.9925	16.9994	17.6222	17.4456	17.3723	17.3905	17.2167	16.2692	17.3396	17.4221
AT1G79190.1		-3.01408	0.0028251	0.062	NO	8.80991	9.59691	9.97555	9.08084	13.3159	9.45036	13.9186	13.9017	13.4553	13.4628	6.35817	14.2036	13.7061	14.7626	13.956	14.2235	14.1319	14.0571	13.309
AT1G49650.1	CXE4	-2.99118	0.00335677	0.06821	NO	8.80991	9.59691	9.97555	13.9997	9.47812	9.45036	14.0648	9.58663	14.3715	13.3701	6.35817	14.0845	14.3938	14.1843	13.9036	13.9165	14.0819	13.2288	12.7264
AT4G25100.1	FSD1	-2.97945	0.00997722	0.1038	NO	8.80991	9.59691	9.97555	14.6811	9.47812	15.2307	8.86472	15.1864	9.46084	15.6776	15.4811	15.4253	14.7781	15.9336	15.0952	15.0729	13.2509	15.3301	15.2715
AT2G14170.1	ALDH6B2	-2.88111	0.00244679	0.05712	NO	8.80991	9.59691	9.97555	14.69	9.47812	14.459	14.4246	9.58663	9.46084	13.9903	13.2572	14.3125	14.4202	14.6945	14.8397	14.5018	14.8056	14.2963	14.0722
AT2G04842.1		-2.8267	0.00250149	0.05809	NO	8.80991	9.59691	9.97555	13.2266	9.47812	9.45036	13.3594	9.58663	9.46084	11.7221	11.2069	14.7734	15.0004	14.7249	15.1511	14.3946	9.22938	12.7574	10.854
AT4G28750.1	PSAE1	-2.72763	0.00478683	0.0863	NO	8.80991	12.6636	9.97555	13.4956	9.47812	13.7648	13.7803	9.58663	15.1231	15.2667	15.3739	14.6301	14.3695	15.1712	15.3631	15.8641	14.9057	15.6319	15.7532
AT4G32410.1	CESA1	-2.67934	0.00363947	0.07261	NO	8.80991	9.59691	9.97555	9.08084	9.47812	9.45036	12.9394	9.58663	9.46084	13.7661	13.6164	13.8598	13.8001	8.83403	13.4135	14.6808	13.4921	13.4092	14.1351
AT2G01530.1	MLP329	-2.57211	0.00439367	0.08206	NO	8.80991	9.59691	9.97555	14.9027	14.7982	9.45036	13.7403	13.697	12.1876	14.4193	13.5465	15.0257	14.7728	15.2788	15.1648	15.0812	14.602	15.0395	13.8844
AT3G18890.1	TIC62	-2.557	0.00586414	0.08814	NO	8.80991	9.59691	9.97555	9.08084	14.3731	9.45036	8.86472	14.0715	14.1487	13.8231	13.2832	13.5575	14.2888	13.6004	14.2532	14.3341	14.239	14.2045	13.2352
AT1G22270.1	At1g22270	-2.53658	0.00687354	0.0903	NO	8.80991	13.4662	9.97555	9.08084	9.47812	9.45036	8.86472	9.58663	13.5595	9.91241	6.35817	13.3722	13.389	13.4383	13.9375	13.911	9.22938	10.907	11.0483
AT3G09050.1	MZB10.8 At3g09050	-2.50112	0.00217689	0.05368	NO	8.80991	9.59691	9.97555	9.08084	13.192	13.143	8.86472	9.58663	13.4056	13.0947	13.6121	13.7177	13.1772	13.486	13.458	13.8678	13.67	13.8476	13.7752
AT4G02030.2	VPS51 UNH At4g02030 T10M13.4	-2.3937	0.00202549	0.05109	NO	8.80991	9.59691	9.97555	9.08084	9.47812	12.3313	13.1587	9.58663	11.8191	11.979	6.35817	12.9978	12.9374	12.3414	11.7521	12.3255	12.681	13.2129	12.4828
AT1G03680.1	At1g03680	-2.38802	0.00906785	0.1	NO	8.80991	9.59691	9.97555	13.7139	13.2841	13.9286	8.86472	9.58663	13.1275	14.7591	14.637	13.5452	14.5162	14.3042	14.0753	13.751	13.9023	14.9728	14.7891
AT1G66820.1	At1g66820 F4N21.5 F4N21_5	-2.38064	0.0100928	0.1045	NO	8.80991	9.59691	9.97555	14.2187	9.47812	9.45036	13.3688	14.3565	13.9849	14.581	14.4964	13.8516	14.6442	14.0876	14.137	14.8423	14.7804	14.1551	14.7774
AT2G17390.1	AKR2B	-2.36034	0.0222565	0.1634	NO	8.80991	9.59691	9.97555	14.3313	9.47812	14.7692	15.0295	9.58663	15.2857	15.2673	14.894	14.6639	14.5595	15.1594	14.8486	14.7477	14.5313	14.7922	15.234
AT2G42230.2	At2g42230 T24P15.14 T24P15_14	-2.356	0.0194555	0.1528	NO	8.80991	9.59691	9.97555	9.08084	9.47812	13.0422	13.1871	13.0772	13.7132	7.47612	6.35817	12.9363	12.8387	13.1871	13.1695	13.0559	9.22938	13.7461	13.4454
AT3G11945.2	HST	-2.34063	0.00577176	0.08796	NO	8.80991	9.59691	9.97555	9.08084	9.47812	9.45036	8.86472	13.4851	9.46084	13.5038	13.0436	13.487	12.8464	13.6655	13.0232	13.398	9.22938	13.2735	13.2565
AT1G04170.1	EIF2 GAMMA At1g04170 F20D22.6 F20D22_6	-2.33704	0.0260153	0.1779	NO	14.2143	9.59691	9.97555	14.3153	9.47812	9.45036	8.86472	12.3275	9.46084	14.456	13.8274	14.8266	15.1303	8.83403	14.8633	14.8255	14.7166	13.4953	13.6171
AT2G01520.1	MLP328	-2.32435	0.0220389	0.1631	NO	8.80991	9.59691	9.97555	15.9056	15.4681	15.4476	15.7491	15.8295	15.6322	14.1404	14.0685	15.3964	15.999	16.0515	16.6118	16.2189	16.4461	15.6359	15.7795
AT3G10920.1	MSD1	-2.3132	0.0401146	0.2085	NO	8.80991	9.59691	9.97555	15.6567	15.1004	15.702	8.86472	15.2132	15.206	15.9259	16.0874	15.34	15.1468	15.7229	15.6844	15.3665	15.6549	15.897	15.9756
AT3G07410.1	RABA5B	-2.29683	0.00213747	0.05323	NO	8.80991	9.59691	9.97555	12.7308	11.3422	12.332	11.5227	9.58663	9.46084	12.0023	6.35817	12.1697	11.8712	12.0689	13.296	12.9204	12.8443	12.9042	13.0042
AT2G25080.1	GPX1	-2.27599	0.0311607	0.1945	NO	8.80991	9.59691	9.97555	9.08084	14.3611	9.45036	8.86472	9.58663	9.46084	14.2896	13.829	15.0088	14.0133	13.5839	14.2212	9.40858	9.22938	13.8305	14.2254
AT1G32080.1	PLGG1	-2.26618	0.00349179	0.07062	NO	8.80991	9.59691	9.97555	13.4007	13.5749	13.7326	13.4204	9.58663	12.5722	13.6077	13.4879	14.5534	14.189	14.2779	14.1937	14.7602	14.0415	14.151	13.7923
AT5G63310.1	NDPK2	-2.25696	0.0044887	0.08315	NO	8.80991	9.59691	9.97555	13.5366	9.47812	13.2896	13.4946	13.5979	13.1722	13.9581	13.785	14.0738	14.209	14.376	14.4424	14.4651	14.5625	14.1269	14.3052
AT2G42130.4	PAP13	-2.24926	0.00768376	0.09431	NO	8.80991	9.59691	9.97555	9.08084	9.47812	9.45036	8.86472	9.58663	9.46084	12.4912	12.4124	8.8131	8.4599	13.2457	12.6045	13.3772	13.9664	13.3269	13.624
AT1G70850.1	MLP34	-2.24597	0.00306591	0.06501	NO	8.80991	9.59691	9.97555	11.8675	9.47812	9.45036	8.86472	9.58663	12.7148	12.7204	12.1375	13.1468	12.762	12.6846	13.4148	13.2457	9.22938	13.8102	13.4577
AT3G05900.1	F2O10.14 F10A16.20	-2.20748	0.00274269	0.06142	NO	8.80991	9.59691	9.97555	12.4447	9.47812	11.8262	12.7608	9.58663	9.46084	11.156	6.35817	12.4132	13.1571	12.412	12.8115	11.8891	12.7817	12.0099	11.2428
AT4G17510.1	UCH3	-2.20747	0.015163	0.1321	NO	8.80991	9.59691	9.97555	12.9404	9.47812	9.45036	13.0994	12.2641	12.0861	7.47612	6.35817	12.3671	13.1621	12.6928	13.0806	13.4581	9.22938	12.8758	11.9103
AT4G26690.1	GDPDL3	-2.20318	0.00269483	0.06065	NO	8.80991	9.59691	9.97555	13.0595	13.0222	9.45036	8.86472	9.58663	9.46084	13.1847	13.0659	13.1026	13.0173	12.8771	12.9393	12.7009	12.7114	13.1678	12.9832
AT4G35100.1	PIP2-7	-2.1965	0.0313228	0.1947	NO	8.80991	9.59691	9.97555	14.5968	14.8052	9.45036	8.86472	15.0339	14.271	14.6412	14.691	14.3732	14.8523	13.3151	15.0603	14.8766	15.0168	13.6943	14.3736
AT5G53490.3	TL17	-2.18179	0.00710313	0.09169	NO	8.80991	9.59691	9.97555	12.7871	12.1849	13.2706	12.5408	9.58663	9.46084	11.8602	6.35817	12.8906	13.3967	13.3233	12.3755	12.6402	13.2544	12.4177	11.8335
AT2G36800.1	UGT73C5	-2.18112	0.00430396	0.08107	NO	8.80991	9.59691	9.97555	12.3369	11.3242	9.45036	12.8018	12.2989	12.4287	11.3967	6.35817	12.9158	13.0123	12.9038	12.6412	13.2589	13.1277	12.2824	12.2366
AT2G31570.1	GPX2	-2.17483	0.00755028	0.09361	NO	8.80991	9.59691	9.97555	9.08084	9.47812	9.45036	8.86472	9.58663	9.46084	13.479	11.6789	13.4571	8.4599	12.9582	13.2415	9.40858	13.0494	13.1708	13.2618
AT5G12110.1	At5g12110	-2.17217	0.0147373	0.1304	NO	8.80991	9.59691	9.97555	14.6435	14.4145	13.502	13.653	14.1541	14.6743	15.2532	15.3678	14.9261	15.0806	14.7784	15.604	15.51	15.5604	15.7352	14.9425
AT1G14980.1	CPN10	-2.1589	0.0165646	0.1377	NO	14.4541	9.59691	9.97555	14.957	15.1532	15.9504	15.7051	16.4005	15.8192	16.3884	16.2972	16.522	16.4449	16.7207	17.0364	16.9714	17.1292	16.6251	16.6926
AT1G13270.1	MAP1B	-2.15707	0.00243336	0.05711	NO	8.80991	9.59691	9.97555	12.2232	9.47812	9.45036	8.86472	9.58663	9.46084	12.3686	12.7523	13.2495	12.9972	13.0659	12.9336	12.5488	9.22938	12.5419	12.5573
AT3G56910.1	PSRP5	-2.14973	0.0122152	0.1165	NO	8.80991	9.59691	9.97555	9.08084	9.47812	12.8986	8.86472	9.58663	9.46084	12.5563	12.9341	12.7527	14.2934	13.4451	13.5775	9.40858	9.22938	13.3674	13.482
AT5G02790.1	GSTL3	-2.14065	0.0202566	0.1558	NO	8.80991	9.59691	9.97555	9.08084	9.47812	13.1946	8.86472	12.5025	12.6283	13.7166	13.713	8.8131	13.7125	13.6339	14.0025	13.6812	13.8923	13.8311	13.9665
AT4G36020.1	CSP1	-2.1222	0.00229616	0.05568	NO	8.80991	9.59691	9.97555	12.4093	9.47812	13.5331	8.86472	9.58663	9.46084	12.681	12.5587	12.9541	12.4461	12.583	13.0659	13.0778	12.7955	12.5371	12.576
AT3G04920.1	RPS24A	-2.11385	0.0089546	0.0995	NO	8.80991	9.59691	9.97555	9.08084	9.47812	9.45036	8.86472	9.58663	9.46084	13.9826	11.9347	11.83	8.4599	12.2871	12.0881	11.5588	12.4553	13.8429	14.5496
AT4G28980.2	CDKF-1	-2.09463	0.0177274	0.1458	NO	8.80991	9.59691	9.97555	9.08084	13.5317	9.45036	8.86472	9.58663	9.46084	13.5769	13.7577	13.5176	13.7731	8.83403	13.0248	13.0476	12.1313	13.2697	13.2986
AT1G18640.2	PSP	-2.08962	0.00539501	0.08779	NO	8.80991	9.59691	9.97555	12.5232	9.47812	9.45036	11.7463	12.5189	9.46084	7.47612	6.35817	12.0044	12.1196	11.6098	12.44	10.9024	12.2523	11.3249	12.1684
AT1G10590.3	At1g10590 F20B24.1	-2.07643	0.00379001	0.07493	NO	12.3071	9.59691	9.97555	12.3608	9.47812	13.1147	8.86472	9.58663	9.46084	13.5423	13.2935	12.8226	13.3609	13.3328	12.4693	13.1571	13.3306	13.0975	13.4634
AT5G53620.1	MNC6.16 MNC6_16 At5g53620	-2.06739	0.00853495	0.09705	NO	8.80991	9.59691	9.97555	13.9497	12.4577	9.45036	13.9252	9.58663	9.46084	12.8128	13.5282	13.5163	13.8207	13.0643	12.9312	13.4323	13.8685	12.9051	12.858
AT5G60640.1	PDIL1-4	-2.05927	0.00514265	0.08718	NO	8.80991	9.59691	9.97555	13.9891	13.7977	12.6159	11.4012	9.58663	9.46084	12.5359	13.0311	13.5019	13.4916	13.1655	13.723	13.6383	13.5839	13.1253	13.0087
AT2G40060.1	CLC2	-2.04103	0.0409042	0.2099	NO	8.80991	9.59691	9.97555	13.3015	14.4947	13.3823	8.86472	9.58663	9.46084	13.7443	14.4607	14.3088	14.8686	13.6805	13.8285	14.3201	9.22938	13.6704	13.8242
AT2G16005.1	ROSY1 At2g16005	-2.02834	0.00847527	0.09705	NO	8.80991	9.59691	9.97555	14.2462	14.3133	14.3285	13.0607	12.8791	13.3463	13.6865	13.6849	14.1974	14.637	14.7507	14.8395	14.4164	14.6859	14.4359	14.5752
AT5G20080.1	CBR2	-2.02495	0.00757788	0.09369	NO	8.80991	9.59691	9.97555	11.287	9.47812	9.45036	8.86472	9.58663	9.46084	12.1994	6.35817	12.8017	8.4599	12.4673	12.2512	9.40858	12.3284	12.5095	12.3858
AT4G03520.1	At4g03520	-2.02451	0.0102144	0.1052	NO	8.80991	9.59691	9.97555	13.9575	9.47812	13.3977	12.4629	13.4264	12.6806	14.1985	13.8559	13.8478	14.0119	14.6738	13.4929	13.2131	14.5591	14.2729	14.0081
AT3G14930.1	HEME1	-2.02357	0.00648136	0.08846	NO	8.80991	9.59691	9.97555	12.7269	13.1554	12.9215	8.86472	9.58663	13.1667	13.4985	12.7748	13.2385	13.1363	13.3528	13.5007	13.64	13.7616	13.4356	13.0885
AT1G44835.2		-2.02009	0.00904256	0.1	NO	8.80991	9.59691	9.97555	13.595	12.9819	9.45036	8.86472	12.683	12.9946	13.4827	13.4357	12.823	13.3918	13.6698	13.3143	13.8059	13.6588	13.7227	13.3165
AT1G73370.1	SUS6	-2.01475	0.0068361	0.0903	NO	8.80991	9.59691	9.97555	9.08084	9.47812	9.45036	11.8106	9.58663	9.46084	10.8372	6.35817	12.6858	8.4599	11.5756	12.5552	13.305	9.22938	12.3188	11.9483
AT1G16890.3	UBC36	-2.01134	0.00242613	0.05711	NO	8.80991	9.59691	9.97555	9.08084	9.47812	9.45036	8.86472	9.58663	9.46084	11.1534	6.35817	11.6239	12.3031	12.4059	8.62615	11.7299	9.22938	12.2287	11.9912
AT3G07480.1	F21O3.19 At3g07480	-2.00508	0.00870221	0.09793	NO	8.80991	9.59691	9.97555	11.3608	9.47812	9.45036	8.86472	9.58663	9.46084	13.2951	13.6385	12.4911	12.4152	12.9403	12.5111	12.002	9.22938	13.6526	13.3571
AT4G17300.1	SYNO	-1.99384	0.00263815	0.06038	NO	8.80991	9.59691	9.97555	12.0136	9.47812	12.9794	12.0275	9.58663	9.46084	12.9725	12.9553	12.7061	13.0704	12.6244	13.0316	13.1582	13.2914	12.718	12.5189
AT4G21160.1	AGD12	-1.99185	0.0207621	0.1585	NO	8.80991	9.59691	9.97555	12.4753	9.47812	9.45036	8.86472	9.58663	9.46084	7.47612	6.35817	8.8131	12.6207	11.5917	12.162	12.5575	12.4319	12.7168	6.88301
AT2G42790.1	CSY3	-1.99132	0.00406018	0.07782	NO	12.4843	10.6116	9.97555	13.4383	9.47812	9.45036	13.3321	9.58663	9.46084	13.1505	13.0207	13.5371	13.0044	13.2012	12.8397	13.0641	13.27	13.5635	13.6241
AT1G78380.1	GSTU19	-1.98634	0.0107096	0.1086	NO	8.80991	9.59691	9.97555	13.6452	13.359	13.5233	13.2551	9.58663	13.4137	13.7594	13.7769	13.7786	13.2883	14.453	14.5899	13.8155	14.4123	14.0374	14.0259
AT2G21660.1	RBG7	-1.98478	0.00381078	0.075	NO	18.4355	17.9911	16.0465	17.11	14.2917	14.5249	13.8288	15.1131	14.9215	17.9834	17.7888	18.0739	18.5101	19.0259	18.2475	18.4161	17.3341	17.6743	18.0766
AT2G26930.1	ISPE	-1.97963	0.0296291	0.1921	NO	8.80991	9.59691	9.97555	9.08084	9.47812	13.6743	8.86472	13.7591	13.9388	12.1946	12.5913	14.3235	14.0866	13.4546	13.6204	13.9411	9.22938	12.9149	12.968
AT2G42530.1	COR15B	-1.96688	0.0177338	0.1458	NO	8.80991	9.59691	9.97555	12.9998	13.3947	13.7673	8.86472	9.58663	13.0048	14.1944	13.806	13.2286	13.9247	14.3326	12.9221	12.8827	13.5997	14.1602	13.7758
AT3G01280.1	VDAC1	-1.96409	0.0215299	0.1613	NO	8.80991	12.5381	9.97555	13.5018	9.47812	9.45036	13.6993	13.5859	13.9992	14.8028	14.5003	14.0811	13.7038	13.9813	14.2857	14.6728	13.0421	14.6976	14.9511
AT5G17310.2	UGP1	-1.96138	0.0455135	0.2193	NO	8.80991	9.59691	9.97555	15.7688	15.3109	15.245	15.6338	15.4671	15.0793	14.6127	13.9136	16.0281	16.089	16.0721	15.7769	15.2607	15.6011	15.5066	14.021
AT1G23740.1	At1g23740	-1.95961	0.0423325	0.2123	NO	8.80991	9.59691	9.97555	15.2607	15.5949	14.7726	15.4148	15.505	15.3575	14.9177	14.7784	15.694	15.5551	15.6215	15.7139	15.656	16.0643	15.3253	15.1261
AT2G24050.1	EIF(ISO)4G2	-1.94241	0.00639362	0.08842	NO	8.80991	9.59691	9.97555	9.08084	9.47812	12.3246	8.86472	9.58663	9.46084	12.8321	12.7545	12.3083	12.857	12.4218	12.6977	12.3246	9.22938	12.8265	12.8848
ATCG00730.1	petD	-1.93859	0.0190858	0.1509	NO	8.80991	9.59691	9.97555	14.1725	13.6132	14.6026	14.3692	13.8752	13.7737	14.6404	14.5844	14.7971	14.878	15.028	14.8922	15.2066	14.7579	14.3607	14.8708
AT5G19855.1	RBCX2 At5g19855 F28I16 T29J13	-1.93281	0.00849271	0.09705	NO	8.80991	9.59691	9.97555	9.08084	9.47812	9.45036	13.0385	9.58663	9.46084	12.0174	12.4003	12.717	8.4599	12.4655	13.2172	12.5878	12.4005	12.9171	12.8031
AT5G64250.2	MSJ1.9 MSJ1_9 At5g64250	-1.93166	0.00562182	0.08781	NO	8.80991	9.59691	9.97555	13.5037	9.47812	13.0165	12.7983	9.58663	13.1671	12.3256	12.4915	13.255	13.6238	13.3203	13.2692	13.0501	13.499	13.1153	13.0477
AT4G13360.1	At4g13360	-1.92641	0.00408652	0.07798	NO	8.80991	9.59691	9.97555	12.8671	12.9173	9.45036	11.9717	12.9359	9.46084	12.2981	12.7585	12.7579	13.2102	13.5069	13.2449	13.4514	13.6033	12.489	12.6329
AT4G27720.1	At4g27720 T29A15.210 T29A15_210	-1.92133	0.0271669	0.1826	NO	8.80991	9.59691	9.97555	12.9865	11.8099	9.45036	12.7205	13.6132	13.4779	12.8476	6.35817	13.4921	13.2998	13.4863	13.2682	13.3368	12.7442	11.9456	12.2678
AT4G04210.1	PUX4	-1.91979	0.00228808	0.05568	NO	8.80991	9.59691	9.97555	9.08084	9.47812	9.45036	8.86472	9.58663	9.46084	12.3056	12.2484	12.0239	11.8471	11.9866	13.6311	11.6292	9.22938	12.2281	11.9522
AT5G55480.1	GDPDL4	-1.91574	0.00501121	0.08718	NO	8.80991	9.59691	9.97555	12.338	13.0347	12.4922	8.86472	9.58663	9.46084	12.9044	12.5272	12.4871	12.9442	13.3787	12.3063	13.0554	12.4388	12.6507	13.0402
AT1G15140.1	At1g15140 At1g15140/F9L1.8 F9L1.8 F9L1_8	-1.90961	0.0324507	0.1959	NO	8.80991	9.59691	9.97555	14.3543	13.1059	13.8714	14.1554	9.58663	14.6923	14.9292	14.5893	14.1409	14.065	14.5216	14.1925	14.1983	14.1052	14.7302	15.4446
AT4G01150.1	CURT1A	-1.90312	0.0415848	0.2115	NO	8.80991	9.59691	9.97555	15.2708	14.4633	14.6584	15.0278	15.3817	15.2196	15.0819	14.9415	15.3312	15.4081	15.4698	15.5797	15.8097	15.447	15.0563	15.0701
AT1G49300.1	RABG3E	-1.89454	0.0260249	0.1779	NO	8.80991	11.8985	9.97555	9.08084	9.47812	9.45036	8.86472	9.58663	12.532	13.3129	12.7	13.4896	13.3646	13.2807	13.1268	9.40858	9.22938	13.6783	13.7161
AT4G12980.1	At4g12980	-1.89255	0.00264948	0.06038	NO	8.80991	9.59691	9.97555	9.08084	9.47812	9.45036	8.86472	9.58663	9.46084	12.5258	12.5484	12.157	11.7736	11.9593	12.3839	9.40858	11.703	12.2896	13.0132
AT2G01690.2		-1.88933	0.0155622	0.1326	NO	8.80991	9.59691	9.97555	12.8909	12.3361	10.9895	12.3921	11.9879	12.1484	10.4889	11.2492	12.1588	11.871	12.8063	11.9268	17.0315	15.2173	11.8532	11.6063
AT4G02450.1	At4g02450 T14P8.5 T14P8_5	-1.8891	0.0407072	0.2095	NO	8.80991	9.59691	9.97555	9.08084	14.2202	9.45036	13.9363	9.58663	9.46084	12.9923	12.9516	13.6514	12.986	8.83403	14.3423	14.3674	11.9874	13.0619	13.1997
AT3G10850.1	GLX2-2	-1.88462	0.0088503	0.09906	NO	12.1314	9.59691	9.97555	13.0119	9.47812	9.45036	13.759	9.58663	13.3373	13.2539	13.5689	13.196	13.2687	13.4328	13.8372	13.5288	13.3636	13.5298	13.3928
AT3G47470.1	LHCA4	-1.87301	0.0451663	0.2188	NO	8.80991	9.59691	9.97555	14.585	14.4302	15.1118	14.9391	15.3086	15.4573	15.2765	14.825	15.1941	15.139	15.5469	15.6114	15.7877	15.7677	14.8019	15.0016
AT3G19130.1	RBP47B	-1.86852	0.0394054	0.2085	NO	8.80991	9.59691	9.97555	14.1707	14.1059	9.45036	12.7379	9.58663	9.46084	14.7233	14.8967	13.0701	13.2381	13.7074	12.8702	12.8754	13.4838	14.0727	14.3685
AT2G24280.1	At2g24280 F27D4.19 F27D4_19	-1.85194	0.0181139	0.1466	NO	8.80991	9.59691	9.97555	9.08084	9.47812	9.45036	8.86472	12.2093	11.865	12.9942	12.8798	12.4182	8.4599	12.1865	12.7481	13.2495	13.1991	13.0836	13.2559
AT5G14590.1	At5g14590	-1.8415	0.0191218	0.1509	NO	8.80991	9.59691	9.97555	9.08084	9.47812	9.45036	12.8845	9.58663	12.3464	13.4103	13.3405	12.3978	12.8643	13.3965	13.0818	9.40858	12.9599	13.2954	13.1167
AT1G01790.1	KEA1	-1.8407	0.00779311	0.09449	NO	8.80991	9.59691	9.97555	13.2345	9.47812	9.45036	12.9142	11.7368	12.3452	13.3767	13.0289	13.4361	12.6145	13.2395	13.3916	13.2492	12.6257	13.4129	12.8995
AT2G26080.1	GLDP2	-1.83493	0.0337228	0.1986	NO	8.80991	9.59691	9.97555	14.8661	14.4496	14.7084	14.5714	14.772	14.8468	13.5733	13.1862	14.877	15.0935	15.1768	14.9246	15.3053	15.294	14.4324	13.835
AT3G58460.2	RBL15	-1.83405	0.015492	0.1326	NO	8.80991	9.59691	9.97555	12.6707	9.47812	9.45036	11.9957	10.554	9.46084	7.47612	6.35817	12.5825	11.775	11.5848	8.62615	11.2144	11.8504	11.9501	12.0537
AT5G15090.1	VDAC3	-1.83313	0.0100725	0.1045	NO	8.80991	9.59691	9.97555	12.9089	9.47812	12.5765	12.7591	13.4571	13.4428	13.0715	12.8342	12.6818	13.3898	12.9682	13.2101	14.4303	13.807	13.5754	14.3556
AT1G69830.1	AMY3	-1.83196	0.0300927	0.1921	NO	8.80991	13.8985	9.97555	14.0055	14.6914	14.8741	14.6741	9.58663	14.7269	13.9951	13.1687	15.2324	15.4538	15.2594	14.2276	14.7792	14.4792	14.3264	14.4659
AT1G69410.1	ELF5A-3	-1.82758	0.0173045	0.143	NO	8.80991	9.59691	9.97555	9.08084	9.47812	9.45036	8.86472	9.58663	9.46084	7.47612	12.0366	8.8131	8.4599	8.83403	13.0033	12.5924	12.5695	13.0066	12.8447
AT1G05140.1	ARASP2	-1.82594	0.00982207	0.1036	NO	8.80991	9.59691	9.97555	12.2276	12.8382	13.2388	8.86472	9.58663	9.46084	12.8457	13.1107	12.8286	12.4211	12.9498	12.8157	13.0141	12.0888	12.8923	13.2737
AT3G63190.1	RRF	-1.82439	0.0292358	0.1907	NO	8.80991	9.59691	9.97555	14.5276	13.8053	14.4698	14.1676	13.644	14.0776	14.8269	14.8839	14.5024	14.6653	14.7557	14.7546	14.6846	14.6404	15.2339	15.2019
AT3G19450.1	CAD4	-1.82435	0.0131357	0.1214	NO	8.80991	9.59691	9.97555	12.0611	12.4094	9.45036	8.86472	12.8864	13.061	13.7147	13.4277	12.6107	12.6427	13.1616	13.2161	12.8487	13.1419	13.5794	13.763
AT3G18490.1	ASPG1	-1.81881	0.0188538	0.1502	NO	8.80991	9.59691	9.97555	9.08084	9.47812	9.45036	8.86472	9.58663	9.46084	12.483	12.9616	12.9832	8.4599	12.5518	11.9699	12.9755	9.22938	12.6482	13.5496
AT5G17770.1	CBR1	-1.81848	0.0321063	0.1955	NO	8.80991	12.9331	13.3392	12.7686	9.47812	9.45036	8.86472	9.58663	9.46084	13.4841	12.7734	13.2607	12.605	13.1756	13.743	13.5642	9.22938	13.5646	13.3682
AT4G28660.2	PSB28	-1.81643	0.0195234	0.1528	NO	8.80991	9.59691	9.97555	13.9476	12.8964	13.7744	12.6565	9.58663	9.46084	13.4363	13.5743	12.6598	13.3079	13.3411	13.8164	14.0561	13.9517	12.8955	13.3867
AT5G64130.3	MHJ24.11 MHJ24_11 At5g64130	-1.81305	0.0139138	0.1254	NO	8.80991	9.59691	9.97555	13.4389	12.9113	9.45036	11.9344	12.7294	9.46084	13.6472	13.6506	13.6239	13.4251	13.561	13.3226	12.7323	12.4019	13.2692	13.518
AT4G34920.1	T11I11.160 At4g34920 F11I11.160 F11I11_160	-1.8116	0.00279743	0.06179	NO	8.80991	9.59691	9.97555	9.08084	9.47812	9.45036	13.1017	9.58663	12.1753	12.0337	12.0638	12.4031	12.2023	12.4622	12.3574	12.4692	12.1005	12.1351	12.2559
AT3G47590.1	F1P2.140 At3g47590	-1.80845	0.00852273	0.09705	NO	8.80991	9.59691	9.97555	12.5861	13.0785	12.7971	8.86472	13.0243	9.46084	11.9673	10.8591	13.3275	13.2105	13.6236	13.3222	12.1087	12.9051	11.9572	12.0276
AT5G02940.1	At5g02940	-1.8057	0.0120745	0.1164	NO	8.80991	9.59691	9.97555	9.08084	12.4609	12.5306	8.86472	9.58663	12.4533	13.2664	13.5077	12.1321	12.2988	12.981	12.5464	12.6205	12.7553	13.2035	13.2778
AT5G16450.1	At5g16450	-1.79438	0.00280148	0.06179	NO	8.80991	9.59691	9.97555	12.3028	9.47812	12.0207	12.1934	13.042	12.5624	9.80997	10.7581	12.7449	12.8519	13.106	13.1106	12.6241	12.2331	12.5369	12.8203
AT3G27080.1	TOM20-3	-1.79131	0.0137336	0.1243	NO	8.80991	9.59691	9.97555	9.08084	9.47812	9.45036	8.86472	9.58663	9.46084	12.6661	12.4532	8.8131	12.4723	12.6278	13.0427	12.5873	9.22938	12.0949	13.0436
AT2G22780.1	At2g22780	-1.79044	0.0405216	0.2095	NO	8.80991	9.59691	9.97555	9.08084	9.47812	9.45036	8.86472	12.2808	9.46084	13.6355	13.4838	8.8131	13.7838	13.4056	12.3686	9.40858	13.4731	13.1325	12.9326
AT3G06050.1	PRXIIF	-1.79031	0.00524419	0.08718	NO	8.80991	9.59691	9.97555	12.7826	9.47812	12.6415	12.7355	9.58663	12.6117	12.2521	12.2031	12.4637	13.2669	13.1409	13.1404	12.9106	13.6023	12.5577	12.4571
AT1G76150.1	ECH2	-1.7875	0.0283159	0.1878	NO	8.80991	9.59691	9.97555	12.6032	9.47812	9.45036	12.538	12.9796	9.46084	11.2657	6.35817	12.5778	11.3052	13.2307	12.9797	12.9559	9.22938	12.0599	11.7913
AT3G62940.2	T20O10_40 OTU5 At3g62940	-1.78099	0.011275	0.112	NO	8.80991	9.59691	9.97555	9.08084	9.47812	9.45036	8.86472	12.8599	9.46084	12.291	12.1901	13.4391	12.805	12.2545	11.767	10.8845	9.22938	12.9111	12.4543
AT3G53970.1	At3g53970	-1.77545	0.00436258	0.08183	NO	8.80991	9.59691	9.97555	9.08084	9.47812	9.45036	8.86472	9.58663	9.46084	7.47612	6.35817	8.8131	12.3361	11.7665	12.328	9.40858	9.22938	10.6304	11.0647
AT3G25660.1	GATA	-1.77267	0.0387759	0.2085	NO	8.80991	9.59691	9.97555	14.4164	9.47812	14.3065	13.9695	14.2401	14.3569	13.9102	13.9826	14.072	14.3991	14.4406	14.1392	14.1514	14.2959	14.1623	14.1881
AT5G56680.1	SYNC1	-1.76388	0.0120936	0.1164	NO	8.80991	9.59691	9.97555	13.3026	13.5141	9.45036	12.9869	13.0682	9.46084	12.4301	12.3215	12.9956	12.9932	13.4314	13.2814	13.4775	13.2018	12.7462	12.8327
AT2G43560.1	FKBP16-3	-1.75862	0.0111524	0.1112	NO	8.80991	9.59691	9.97555	13.3995	13.1366	13.2622	13.4481	9.58663	12.1327	13.0565	12.6821	13.2312	13.9184	13.7426	13.3455	13.5594	13.6345	13.269	13.2497
AT3G02660.1	EMB2768	-1.75738	0.00932105	0.1015	NO	8.80991	9.59691	9.97555	9.08084	11.6626	10.9782	8.86472	9.58663	9.46084	12.2046	12.3353	12.5202	8.4599	12.3544	12.6522	12.3676	12.3067	12.6586	12.5985
AT3G57520.1	RFS2	-1.75677	0.00749202	0.09315	NO	8.80991	9.59691	9.97555	11.6447	11.1027	9.45036	8.86472	9.58663	11.3075	12.4016	6.35817	12.5967	12.0331	11.5314	10.9697	11.5424	11.1935	11.7673	11.7645
AT4G12060.1	CLPT2	-1.75297	0.0283556	0.1878	NO	8.80991	9.59691	9.97555	14.2598	13.8356	14.0272	14.1236	14.0131	14.0193	14.3265	14.157	14.493	13.8111	14.5589	14.6322	15.1714	14.6829	14.6478	14.6769
AT2G04780.1	FLA7	-1.74522	0.0144929	0.1289	NO	8.80991	9.59691	9.97555	13.2485	12.9469	13.1815	12.8054	12.9897	9.46084	13.4855	13.3957	13.0182	12.8914	13.5473	13.8604	13.5246	13.7199	14.0463	13.8238
AT1G43890.1	RABC1	-1.74321	0.034748	0.2017	NO	8.80991	12.7704	9.97555	13.872	13.3606	14.4249	13.8765	9.58663	9.46084	14.0163	13.9653	14.1627	12.8535	12.8608	14.1224	14.387	14.1376	14.4427	14.5199
AT4G09010.1	TL29	-1.73618	0.0278019	0.1857	NO	13.5608	9.59691	9.97555	15.4251	15.0293	15.1015	15.2374	15.3373	15.0978	15.1251	15.0629	15.9458	15.8296	15.8087	16.0625	15.7774	15.938	15.5355	15.3916
AT3G57610.1	PURA	-1.7325	0.0390623	0.2085	NO	8.80991	9.59691	9.97555	14.1113	14.2067	9.45036	14.1172	14.305	14.1864	13.6492	13.7131	14.4516	14.1239	14.1819	14.237	14.1924	13.7719	13.9893	13.9095
AT4G34138.1	UGT73B1	-1.72568	0.0239147	0.1686	NO	8.80991	9.59691	9.97555	13.8154	13.7844	13.2483	14.1552	13.4038	9.46084	11.8811	10.7715	13.8776	13.3243	13.7796	13.7187	13.5043	13.9566	12.3418	13.0501
AT2G24940.1	MP3	-1.72069	0.00939237	0.1015	NO	8.80991	9.59691	9.97555	9.08084	11.1534	9.45036	8.86472	9.58663	9.46084	11.6833	6.35817	10.5018	12.4668	11.4014	12.0124	9.40858	9.22938	12.4008	11.9957
AT2G37770.2	AKR4C9	-1.71948	0.0159947	0.1342	NO	8.80991	9.59691	9.97555	12.4777	13.4538	13.7769	13.6332	9.58663	12.9106	13.0321	12.8513	13.3624	13.3991	13.542	13.5985	13.78	14.2072	13.2163	13.2719
AT3G42790.1	AL3	-1.71928	0.0435462	0.2142	NO	8.80991	9.59691	9.97555	13.8669	13.1997	9.45036	8.86472	9.58663	9.46084	14.1992	14.3849	12.6781	11.4748	12.4678	12.3981	13.1768	13.3468	13.0049	13.4947
AT4G25050.2	ACP4	-1.71807	0.0414215	0.2114	NO	8.80991	9.59691	9.97555	9.08084	9.47812	9.45036	8.86472	9.58663	9.46084	12.7912	12.1489	8.8131	8.4599	12.4791	12.9555	9.40858	13.3658	13.7972	13.9155
AT2G45000.1	NUP62	-1.7157	0.0300978	0.1921	NO	8.80991	9.59691	9.97555	10.8416	9.47812	12.8104	12.7629	13.0522	12.6936	10.0921	6.35817	11.9939	12.6284	11.3615	12.5325	13.0407	12.9994	12.7075	11.1683
AT4G14880.1	OASA1	-1.71562	0.0321028	0.1955	NO	8.80991	9.59691	9.97555	14.0469	14.1518	14.2462	14.0635	13.97	13.9422	14.4584	14.2555	14.4774	14.7098	14.8061	14.49	14.3137	15.0079	14.4943	14.3471
AT4G30920.1	LAP2	-1.71529	0.0441485	0.2158	NO	8.80991	9.59691	9.97555	9.08084	15.1622	12.2356	12.3679	9.58663	9.46084	13.5729	13.0583	13.105	11.7284	14.6593	11.3388	11.7787	12.882	13.848	13.7695
AT4G16830.1	RGGA At4g16830 dl4440w FCAALL.13	-1.71395	0.0367342	0.2072	NO	13.6032	9.59691	9.97555	15.0085	15.1044	15.6323	15.7172	15.4827	15.4597	13.1533	12.1403	15.6571	15.6939	15.3337	15.4247	15.9161	15.4601	15.2354	14.7173
AT5G11680.1	At5g11680 At5g11680/T22P22_70 T22P22.70 T22P22_70	-1.71296	0.028386	0.1878	NO	8.80991	9.59691	9.97555	12.8418	13.236	9.45036	8.86472	9.58663	12.8183	12.3645	12.5258	12.926	12.9863	12.865	13.6521	13.3723	9.22938	13.2248	12.7718
AT2G25830.1	At2g25830	-1.71053	0.0249977	0.1731	NO	8.80991	9.59691	9.97555	13.4736	13.5763	9.45036	13.0814	13.9028	12.7652	13.6892	13.5396	14.1853	14.2871	14.0899	12.6032	13.5378	13.5368	13.7499	13.5928
AT4G24620.1	PGI1	-1.70966	0.0320882	0.1955	NO	8.80991	9.59691	9.97555	14.7181	14.4237	14.3335	13.9758	13.7104	13.7657	14.1487	13.6505	14.8183	14.5638	14.4625	14.3772	14.795	14.5763	14.3119	14.3968
AT1G79600.1	At1g79600	-1.70633	0.0182045	0.1467	NO	8.80991	9.59691	9.97555	9.08084	9.47812	12.2236	8.86472	9.58663	9.46084	8.47187	6.35817	12.8242	12.8154	11.7483	8.62615	12.0867	9.22938	10.9002	9.53464
AT1G49750.1	At1g49750 F14J22.4 F14J22_4	-1.70558	0.0249283	0.1728	NO	8.80991	9.59691	9.97555	13.0349	13.4121	14.2471	13.5869	13.8352	14.1738	13.894	13.9808	14.2993	14.0106	13.6662	14.2787	14.9388	14.0776	14.5095	14.6257
AT2G34660.1	ABCC2	-1.70422	0.0104524	0.1069	NO	8.80991	9.59691	9.97555	9.08084	9.47812	9.45036	11.9822	9.58663	9.46084	12.1819	11.5507	12.6235	12.5525	12.9192	12.7	9.40858	9.22938	12.5237	12.5163
AT2G21385.4	At2g21385 At2g21385/F3K23.12	-1.70147	0.013106	0.1214	NO	8.80991	9.59691	9.97555	9.08084	9.47812	9.45036	13.1291	12.7783	12.4102	12.955	12.9345	12.3807	12.6143	12.638	12.655	12.7846	12.6218	12.6913	12.9342
AT5G17000.1	At5g17000 F2K13.150 F2K13_150	-1.70083	0.00423653	0.08015	NO	8.80991	9.59691	9.97555	12.4428	11.8237	9.45036	12.6975	12.1411	13.2264	11.738	11.1434	13.0822	12.7484	13.3185	12.9869	12.3389	12.6163	13.1369	12.8662
AT5G42270.1	FTSH5	-1.70024	0.0406099	0.2095	NO	8.80991	9.59691	9.97555	13.9833	13.6679	13.9678	13.2624	14.036	14.3362	15.0215	15.0506	13.8394	14.366	14.0513	14.1973	14.9771	14.859	15.0979	15.2744
AT3G02900.1	At3g02900 F13E7.15 F13E7_15	-1.69717	0.0321381	0.1955	NO	8.80991	9.59691	9.97555	11.1045	9.47812	9.45036	8.86472	12.6967	9.46084	7.47612	13.0337	8.8131	13.0471	12.658	11.672	12.5962	9.22938	12.7625	12.761
AT5G46110.4		-1.69268	0.0253557	0.175	NO	8.80991	9.59691	9.97555	12.8803	13.0459	9.45036	13.4928	12.9997	13.7924	13.8406	14.0465	13.5284	13.3397	13.8937	13.5355	13.2918	14.1119	13.8115	13.9787
AT2G28470.1	BGAL8	-1.68947	0.0467103	0.222	NO	8.80991	10.2378	9.97555	12.5839	12.3672	9.45036	8.86472	9.58663	13.249	13.4688	13.1445	13.4124	8.4599	13.1287	13.2652	13.3724	13.3041	13.4719	13.6381
AT5G64050.1	OVA3	-1.68762	0.00986587	0.1037	NO	8.80991	9.59691	9.97555	13.5724	13.0761	12.8708	12.9783	12.3996	12.9331	13.2772	12.9816	13.6922	14.3205	14.0474	13.8499	13.7569	13.4849	13.373	13.319
AT3G27530.1	GC6	-1.68716	0.00914404	0.1003	NO	8.80991	9.59691	9.97555	9.08084	12.1157	12.0383	8.86472	12.2786	9.46084	12.8008	12.9281	12.2995	12.5056	12.5881	12.5384	11.8639	12.1934	12.6055	12.6848
AT3G57180.1	BPG2	-1.68705	0.0337073	0.1986	NO	8.80991	9.59691	9.97555	13.0551	9.47812	9.45036	8.86472	9.58663	13.5361	12.9905	12.7315	13.0558	12.7532	12.1439	13.4066	12.8875	9.22938	12.9525	12.9404
AT1G56330.1	SAR1B	-1.68578	0.0154152	0.1326	NO	8.80991	9.59691	9.97555	13.2644	11.3971	9.45036	8.86472	11.5649	9.46084	13.1798	13.5059	12.2033	12.8374	13.0506	12.3955	12.4142	11.5895	12.6662	12.9262
AT4G29270.1	At4g29270 F17A13.90 F17A13_90	-1.68377	0.0106562	0.1086	NO	8.80991	11.2526	9.97555	13.1635	12.8665	13.047	13.226	9.58663	9.46084	12.3147	12.7795	13.5438	13.0813	13.3892	13.4574	12.5001	13.1652	13.2446	13.076
AT1G68560.1	XYL1	-1.6807	0.0404393	0.2093	NO	8.80991	12.7374	9.97555	13.9728	14.343	14.9906	14.7894	15.2484	15.3052	15.203	15.263	15.1391	15.0648	15.124	15.3688	15.366	15.9157	15.3937	15.6286
AT1G62380.1	ACO2	-1.67465	0.0232588	0.1663	NO	14.5657	13.9071	9.97555	13.7662	13.0425	13.5647	13.2342	13.2125	9.46084	15.3199	15.0267	14.7216	14.9167	15.2639	14.9704	12.8005	15.7443	15.1091	15.3805
AT3G07390.1	AIR12	-1.67384	0.00980839	0.1036	NO	8.80991	9.59691	9.97555	13.1946	12.9538	12.2657	12.9315	13.2625	12.8742	13.5295	12.981	13.6851	13.5214	13.9852	13.8785	13.8632	13.6966	13.4369	13.5966
AT5G12040.1	NLP3	-1.67379	0.0130562	0.1214	NO	8.80991	9.59691	9.97555	13.1525	9.47812	12.9619	11.998	13.2625	13.3902	12.483	12.7169	13.2074	13.5909	13.5616	13.6952	13.3193	13.5177	12.8245	12.6378
AT2G38270.1	GRXS16	-1.66154	0.00792565	0.09501	NO	12.0391	9.59691	9.97555	13.6426	13.3719	12.5022	13.0549	9.58663	12.6796	13.5595	13.4644	13.7554	13.9148	13.7776	14.0141	14.01	13.4894	13.6861	13.7163
AT3G23490.1	CYN	-1.6558	0.0154431	0.1326	NO	8.80991	9.59691	9.97555	12.8238	9.47812	9.45036	13.1019	12.8225	12.2897	13.0151	13.0108	12.3611	13.1349	13.2135	12.181	13.0465	13.2638	13.1623	13.3375
AT4G38740.1	CYP18-3	-1.65472	0.0341849	0.1998	NO	8.80991	9.59691	9.97555	11.7752	11.8971	9.45036	8.86472	9.58663	12.4642	12.3368	12.4095	13.4624	13.4158	13.2587	13.1194	9.40858	9.22938	13.5312	13.0246
AT3G12670.1	T2E22.2 emb2742 embryo defective 2742 At3g12670	-1.65402	0.0131971	0.1214	NO	8.80991	9.59691	9.97555	13.1174	13.2371	9.45036	11.6023	9.58663	12.7289	12.9865	12.6533	12.5093	12.9695	12.6747	13.1321	13.1119	13.2781	13.0411	12.5117
AT5G58110.1	At5g58110 K21L19.11 K21L19_11	-1.65299	0.011977	0.1164	NO	8.80991	9.59691	9.97555	13.2541	9.47812	12.8284	13.4457	9.58663	9.46084	11.9776	11.4368	12.2789	13.006	12.5459	12.5865	12.4801	12.7982	12.6275	12.0649
AT5G20630.1	GER3	-1.6526	0.0317352	0.1955	NO	14.7146	14.4245	9.97555	16.2953	16.1984	16.5031	16.4244	17.3117	17.5619	15.1933	15.7669	17.3893	17.5039	16.3795	17.259	17.7319	17.6523	16.8908	16.3193
AT1G08640.1	CJD1 Chloroplast J-like domain 1 At1g08640 F22O13.12 F22O13_12	-1.64898	0.0217803	0.1626	NO	8.80991	9.59691	9.97555	13.1477	9.47812	9.45036	13.2092	12.9785	13.5339	12.8828	12.14	12.6679	13.0513	12.7705	13.3668	13.873	13.7707	12.6818	12.0667
AT1G14345.1	At1g14345	-1.6487	0.00487323	0.08668	NO	8.80991	11.5298	9.97555	11.9003	9.47812	9.45036	11.4779	11.1832	12.5237	12.5782	13.2907	12.7986	12.4634	12.6942	12.7794	13.0716	13.1996	12.646	12.408
AT4G26555.1	FKBP16-1	-1.64861	0.0374045	0.2077	NO	8.80991	9.59691	9.97555	12.8126	9.47812	12.6725	12.9372	11.9139	12.4474	12.3728	6.35817	12.0745	13.2373	13.0038	12.8745	12.6323	12.1535	12.5467	11.4845
AT5G48335.1	At5g48335	-1.64681	0.0299952	0.1921	NO	8.80991	9.59691	9.97555	11.7817	9.47812	9.45036	11.1454	9.58663	9.46084	7.47612	6.35817	8.8131	11.7553	8.83403	11.8756	12.4745	9.22938	12.7134	12.4752
AT5G26667.1	UMK3	-1.64566	0.031821	0.1955	NO	8.80991	9.59691	9.97555	13.3977	14.2218	14.2473	13.9985	13.8214	13.9107	13.9067	13.7959	14.4774	14.3967	14.3673	14.629	14.1291	14.0004	14.5153	14.2373
AT1G72550.1	At1g72550	-1.64509	0.0270245	0.1825	NO	8.80991	9.59691	9.97555	12.8481	13.4028	9.45036	12.7099	13.0684	13.1222	13.1398	12.9076	13.0869	13.2531	12.458	13.3373	12.5867	15.9211	13.0351	13.3236
AT5G54430.1	PHOS32	-1.64454	0.038438	0.2085	NO	8.80991	9.59691	9.97555	14.0869	9.47812	9.45036	8.86472	13.3865	12.8858	13.4682	13.5581	12.7918	12.7654	12.5348	13.0379	12.3076	13.0269	13.2644	13.2899
AT1G60690.1	At1g60690	-1.64382	0.0400183	0.2085	NO	8.80991	9.59691	9.97555	9.08084	9.47812	9.45036	12.3842	12.7062	9.46084	12.0581	6.35817	12.3701	13.4974	12.3026	12.4052	9.40858	9.22938	11.5316	11.9398
ATCG01130.1	TIC214	-1.64353	0.0178218	0.1459	NO	8.80991	9.59691	9.97555	11.6013	9.47812	12.5664	8.86472	9.58663	9.46084	12.5202	12.9104	12.3523	11.7713	12.1168	12.3697	9.40858	13.2118	13.0276	12.7963
AT1G08680.4	AGD14	-1.64242	0.00641123	0.08842	NO	8.80991	9.59691	9.97555	9.08084	9.47812	9.45036	8.86472	12.59	9.46084	10.5649	11.154	12.2329	8.4599	12.0556	12.061	12.1691	12.2095	11.5157	11.7274
AT4G33500.1	At4g33500	-1.64184	0.0131894	0.1214	NO	8.80991	9.59691	9.97555	13.2406	9.47812	12.7672	13.0544	9.58663	12.0934	12.3625	12.9267	12.6016	12.7501	12.6246	13.0263	12.9851	13.5369	12.7303	12.9831
AT4G14160.1		-1.63883	0.0331315	0.1974	NO	8.80991	9.59691	9.97555	12.5933	13.2021	9.45036	8.86472	9.58663	9.46084	13.1288	12.8786	13.1348	12.5063	12.7305	13.208	12.5796	9.22938	12.9415	12.2697
AT5G51545.1		-1.63623	0.00290783	0.06287	NO	8.80991	9.59691	9.97555	12.1077	9.47812	9.45036	8.86472	10.9267	9.46084	10.5902	11.6061	11.5837	11.6131	12.2748	12.2449	9.40858	12.5609	12.0297	12.0048
AT2G32090.1	At2g32090 F22D22.16 F22D22_16	-1.63449	0.0338117	0.1987	NO	8.80991	9.59691	9.97555	9.08084	13.6679	13.2617	13.215	13.2065	13.721	13.8896	13.5133	13.332	13.5454	13.3349	13.5958	13.808	14.0871	13.3443	13.9836
AT4G20830.1	At4g20830	-1.63216	0.00961223	0.1022	NO	8.80991	9.59691	9.97555	12.1238	13.2286	9.45036	12.0027	9.58663	9.46084	12.6065	12.1548	12.1171	11.9225	13.072	13.234	12.8167	11.9651	12.5579	11.915
AT4G27870.1	MEBL	-1.62882	0.049622	0.2268	NO	8.80991	9.59691	9.97555	12.7426	9.47812	9.45036	8.86472	12.821	11.8163	12.6209	6.35817	12.7467	12.9159	12.3956	12.2182	12.6589	9.22938	10.3663	12.3428
AT3G12800.1	At3g12800	-1.62289	0.0474289	0.2224	NO	8.80991	9.59691	9.97555	14.7197	14.4096	12.287	14.6902	14.1069	14.3047	14.0947	14.208	13.9997	14.8194	14.317	14.1855	14.8171	14.4791	14.6257	14.4328
AT5G38470.1	RAD23D	-1.62194	0.0376026	0.2077	NO	8.80991	9.59691	9.97555	9.08084	12.2339	9.45036	8.86472	9.58663	13.1098	13.4964	12.8035	12.7092	12.1297	12.5107	12.4393	12.2149	9.22938	13.7157	13.124
AT5G40450.1		-1.61713	0.022763	0.1646	NO	8.80991	9.59691	9.97555	14.1028	13.2099	12.6643	13.1042	13.5376	9.46084	12.6496	12.8101	13.495	13.4488	13.3178	13.13	13.4506	13.7461	13.4451	13.3922
AT4G39850.3	ABCC1	-1.61584	0.0371053	0.2077	NO	8.80991	9.59691	9.97555	9.08084	9.47812	9.45036	8.86472	9.58663	9.46084	10.3647	13.0708	8.8131	8.4599	13.0461	12.7066	12.9348	9.22938	12.8488	13.244
AT2G37500.1	At2g37500	-1.61575	0.0035563	0.07127	NO	8.80991	9.59691	9.97555	12.1585	9.47812	12.3457	12.1974	11.794	9.46084	11.5241	11.2018	12.4412	12.2488	12.4814	12.8348	12.9752	12.6617	11.3098	12.186
AT2G40660.1	At2g40660 T7D17.16 T7D17_16	-1.6114	0.00931985	0.1015	NO	8.80991	9.59691	9.97555	12.7344	9.47812	9.45036	12.5676	9.58663	12.6486	12.5908	11.5471	11.7035	12.7916	12.4599	12.5164	13.0608	12.3803	12.4262	12.0876
AT5G54600.1	RPL24	-1.6106	0.022491	0.1642	NO	12.4549	9.59691	9.97555	14.1089	14.3669	14.1258	13.2015	14.0101	13.9986	15.0252	15.3104	15.0059	14.391	14.6589	14.8201	14.606	15.0451	15.3394	15.3272
AT5G21430.1	ndhU	-1.60581	0.0248832	0.1728	NO	8.80991	9.59691	9.97555	13.1576	9.47812	12.4291	14.0709	12.9651	12.7381	13.576	13.3139	13.5372	13.1659	13.3153	13.2911	14.0269	13.1613	13.5024	13.4726
AT1G14000.1	VH1-interacting kinase VIK At1g14000 F7A19.9 F7A19_9	-1.60374	0.0409336	0.2099	NO	8.80991	9.59691	9.97555	13.3069	13.6469	9.45036	13.7689	13.7886	14.2247	13.2867	13.8499	13.857	13.7904	13.9427	14.0373	13.8493	13.9371	13.3498	13.3066
AT1G21440.1	At1g21440 F24J8.7 F24J8_7	-1.60181	0.0153931	0.1326	NO	8.80991	9.59691	9.97555	12.1286	9.47812	13.3378	12.6136	9.58663	12.5661	12.7766	13.1835	12.8761	12.6407	12.8499	12.8139	13.2835	12.7567	12.8186	12.9957
AT2G32520.1	At2g32520 T26B15.8 T26B15_8	-1.59996	0.0155333	0.1326	NO	8.80991	9.59691	9.97555	9.08084	9.47812	9.45036	8.86472	12.5438	9.46084	12.2882	12.5145	11.6598	11.2498	12.4365	12.2116	12.2877	9.22938	12.5772	12.6486
AT1G10630.1	ARFA1F ADP-ribosylation factor A1F ATARFA1F At1g10630 F20B24.7 F20B24_7	-1.59924	0.0121917	0.1165	NO	8.80991	9.59691	9.97555	12.8	12.012	9.45036	12.5964	9.58663	12.9985	12.2776	12.2644	12.5613	13.5769	13.1871	12.8199	12.6745	13.1164	12.0848	11.7681
AT1G27310.1	NTF2A At1g27310 F17L21.10	-1.59906	0.02902	0.1901	NO	8.80991	9.59691	9.97555	12.3209	13.6683	13.7133	13.5349	13.786	14.1606	13.5704	13.9375	13.6481	14.3761	14.0613	14.2577	14.0232	13.8436	14.2875	13.9855
AT3G48740.1	SWEET11	-1.59504	0.0372635	0.2077	NO	8.80991	12.015	9.97555	9.08084	13.3222	14.0071	13.4252	13.6533	13.2381	13.9352	14.3872	14.2204	13.2315	13.1805	13.836	14.4894	13.7267	14.3648	14.5109
AT2G28900.1	OEP161	-1.58879	0.0213732	0.1604	NO	15.716	9.59691	14.9237	15.577	15.2735	13.3271	14.5222	15.8606	15.9236	15.6188	15.5851	16.2405	16.1029	16.151	16.3254	16.5404	16.7455	16.1001	16.2679
AT4G14210.1	PDS	-1.58857	0.0496362	0.2268	NO	8.80991	9.59691	9.97555	13.8313	13.1095	13.1409	13.3658	12.8346	12.9668	12.9789	16.0252	13.7007	13.8158	14.0267	13.825	14.0051	13.0791	13.3398	16.2876
AT2G19760.1	PRO1	-1.58516	0.0345219	0.201	NO	8.80991	9.59691	9.97555	9.08084	9.47812	9.45036	8.86472	9.58663	9.46084	13.1873	12.5159	12.2401	8.4599	12.9962	11.658	9.40858	11.7132	13.2422	12.9681
AT2G20360.1	At2g20360	-1.58159	0.0159006	0.1337	NO	8.80991	9.59691	9.97555	9.08084	9.47812	12.1587	8.86472	9.58663	12.2713	12.0623	12.1586	11.9268	12.7746	12.2032	12.5771	12.8047	9.22938	12.2445	11.8333
AT5G63840.1	PSL5	-1.57179	0.0443406	0.2162	NO	8.80991	9.59691	9.97555	14.2218	14.1142	14.0332	14.294	14.5316	11.979	13.7306	13.6489	13.6397	14.424	14.1967	14.6213	14.3211	14.3641	14.3021	13.7494
AT3G27890.1	NQR	-1.57176	0.00934708	0.1015	NO	8.80991	9.59691	9.97555	12.4771	12.8458	9.45036	11.933	12.8666	9.46084	11.3472	11.5334	12.5837	12.8437	12.9369	12.5927	12.9317	12.8556	11.6715	11.6469
AT2G03420.1	At2g03420 At2g03420/T4M8.15 T4M8.15 T4M8_15	-1.57159	0.0478844	0.2233	NO	8.80991	9.59691	9.97555	9.08084	9.47812	9.45036	8.86472	9.58663	9.46084	12.6176	11.3822	8.8131	8.4599	8.83403	13.3023	13.1814	13.3386	12.4623	12.9475
AT3G50440.1	MES10	-1.56751	0.0157913	0.1337	NO	8.80991	9.59691	9.97555	9.08084	9.47812	9.45036	8.86472	9.58663	9.46084	11.4732	12.2509	12.8181	8.4599	12.2315	11.498	12.377	9.22938	12.2746	12.2175
AT3G60245.1	RPL37AC	-1.56404	0.0114028	0.113	NO	15.5448	12.683	9.97555	14.4852	14.1528	14.0093	13.0308	14.0525	14.2018	15.4553	15.5999	15.4655	15.4088	15.5227	15.7358	15.7031	15.0496	15.5532	15.4852
AT1G51570.1	At1g51570 F19C24.20 F19C24_20	-1.56393	0.0323032	0.1956	NO	8.80991	9.59691	9.97555	12.7401	13.8513	13.5989	13.6285	13.7982	13.8971	13.9344	13.4866	13.7277	13.6309	13.6519	13.9374	14.2707	14.5947	14.3727	14.1928
AT1G42960.1	At1g42960 F13A11.2 F13A11_2	-1.56359	0.0437973	0.215	NO	8.80991	12.7193	9.97555	14.7922	13.9744	13.8797	14.272	14.4933	14.8259	15.1874	15.0085	14.9743	14.5848	14.3265	15.2232	15.4315	15.4646	15.0839	15.0113
AT5G55280.1	FTSZ1	-1.55517	0.0181283	0.1466	NO	13.4028	9.59691	12.7538	12.3653	9.47812	9.45036	8.86472	9.58663	9.46084	12.1538	12.1357	11.0538	12.7275	12.7819	11.9671	12.7468	12.6502	12.6868	12.5537
AT4G29510.1	PRMT11	-1.55473	0.00605819	0.08842	NO	8.80991	9.59691	9.97555	9.08084	9.47812	9.45036	8.86472	9.58663	9.46084	11.884	11.3768	8.8131	11.7944	10.3893	12.3697	12.2594	12.6688	10.9679	11.4041
AT1G16790.1	At1g16790 F17F16.10 F17F16_10	-1.54978	0.0478004	0.2233	NO	8.80991	9.59691	9.97555	9.08084	9.47812	9.45036	12.1181	9.58663	9.46084	9.73747	6.35817	8.8131	12.0092	12.1279	12.0127	12.0657	12.9853	10.8852	6.88301
AT1G70890.1	MLP43	-1.54483	0.0151676	0.1321	NO	8.80991	9.59691	9.97555	12.9449	12.6174	12.9604	12.9057	9.58663	12.4055	12.7923	12.4113	13.5345	13.5194	13.0321	13.1141	13.0002	13.3975	12.4084	12.7208
AT5G16620.1	TIC40	-1.54418	0.0151068	0.1321	NO	8.80991	9.59691	9.97555	12.366	9.47812	12.8693	12.6967	9.58663	13.0867	12.0761	11.7745	12.7679	11.9513	12.4895	12.5347	13.0645	13.8223	12.3854	12.2951
AT4G37980.1	CAD7	-1.54234	0.0240856	0.1689	NO	8.80991	9.59691	9.97555	12.8997	13.5961	12.4374	13.6937	13.3631	13.2816	13.4808	13.5362	13.8114	13.7383	13.7101	14.1324	14.0972	13.5865	13.2618	13.9436
AT2G35720.1	ATJ13	-1.53595	0.0128824	0.1208	NO	8.80991	9.59691	9.97555	9.08084	9.47812	9.45036	8.86472	9.58663	9.46084	11.5321	6.35817	11.294	8.4599	10.8364	11.5334	11.9794	9.22938	12.002	11.2762
AT4G24930.1	At4g24930	-1.53162	0.0239655	0.1686	NO	11.6339	9.59691	9.97555	12.4496	13.8902	13.5565	13.2974	12.8436	9.46084	11.2907	9.57207	13.6595	13.6841	13.9572	12.3202	13.6745	13.2665	12.6413	11.8258
AT5G50960.1	NBP35	-1.52667	0.0094487	0.1015	NO	8.80991	9.59691	9.97555	9.08084	9.47812	9.45036	8.86472	9.58663	9.46084	12.1731	12.2133	8.8131	11.2318	12.0662	12.6082	11.1539	11.9004	11.8923	11.5949
AT5G42100.1	At5g42100	-1.52371	0.0266882	0.1808	NO	12.2588	9.59691	10.6344	12.7454	13.9897	14.1242	13.6418	14.3316	14.664	14.9625	15.154	14.7976	13.9489	14.2562	14.2044	15.1997	15.4086	15.3145	15.3168
AT1G56190.1	At1g56190	-1.52306	0.0399842	0.2085	NO	8.80991	9.59691	9.97555	14.268	13.8036	13.5946	13.601	13.3652	13.9011	13.8806	13.6471	14.2112	13.7306	13.9263	14.3371	14.0701	14.6698	14.0426	13.8829
AT4G29260.1	At4g29260 F17A13.80 F17A13_80	-1.52178	0.0210011	0.1593	NO	8.80991	9.59691	9.97555	9.08084	9.47812	11.7709	8.86472	12.016	9.46084	12.0695	11.7525	12.0639	8.4599	12.7661	12.2285	12.4661	11.5706	12.495	12.2156
AT2G21530.1	At2g21530 F3K23.29 F3K23_29	-1.51519	0.0499167	0.227	NO	11.1568	9.59691	9.97555	13.215	9.47812	14.9	13.9709	14.5546	14.6546	13.6393	13.3704	14.0128	14.0941	14.6332	13.5671	13.8969	14.9627	13.7392	13.9516
AT5G39050.1	PMAT1	-1.5137	0.00893642	0.0995	NO	8.80991	9.59691	9.97555	9.08084	9.47812	9.45036	12.3585	9.58663	9.46084	10.4149	10.3328	12.2867	11.794	12.7238	12.4169	12.5235	9.22938	9.98385	10.0936
AT3G07568.1	MLP3.2 At3g07568 At3g07570	-1.51214	0.0205688	0.1576	NO	8.80991	9.59691	9.97555	13.013	9.47812	9.45036	12.8084	12.9965	9.46084	11.9293	12.1649	11.7446	12.5289	11.3737	12.797	13.0269	13.1158	12.2786	12.2742
AT5G13710.1	SMT1	-1.51199	0.0190165	0.1507	NO	8.80991	9.59691	9.97555	13.4273	12.267	13.0802	12.2658	9.58663	9.46084	11.271	10.4129	13.0677	13.0982	12.4279	13.1339	12.8433	12.2235	11.345	11.341
AT1G73060.1	LPA3	-1.50949	0.0239479	0.1686	NO	12.7293	9.59691	9.97555	14.5762	14.5493	13.7494	14.4551	14.3648	14.2356	13.441	12.3742	14.6643	14.4968	14.5583	14.8594	14.8612	14.9221	14.2879	14.1878
AT3G54600.1	DJ1F	-1.50039	0.042059	0.2118	NO	8.80991	9.59691	9.97555	13.6638	13.1782	13.8364	14.1301	14.5213	13.9546	12.6025	11.8122	13.874	14.2032	13.9986	14.2195	13.8948	13.8447	13.3325	13.604
AT1G31180.1	IMDH1	-1.50005	0.0327216	0.1971	NO	8.80991	9.59691	9.97555	13.6571	13.4737	13.7007	13.742	13.4043	13.0914	13.626	13.449	13.8815	13.993	14.1622	13.8137	13.6873	13.9908	13.8135	13.9505
AT5G47720.2	At5g47720	-1.49858	0.00659259	0.08876	NO	8.80991	9.59691	9.97555	9.08084	9.47812	9.45036	8.86472	9.58663	9.46084	11.6914	10.825	12.5101	11.9197	12.1473	12.6286	9.40858	9.22938	10.9423	10.8902
AT3G13560.1	At3g13560	-1.49357	0.0297644	0.1921	NO	8.80991	9.59691	9.97555	9.08084	9.47812	9.45036	12.4601	12.6654	9.46084	12.0534	12.3376	12.7947	13.0676	12.7812	11.7314	11.0861	9.22938	12.7382	12.4247
AT4G34350.1	ISPH	-1.49258	0.0380448	0.208	NO	8.80991	9.59691	9.97555	13.4247	12.7119	12.7847	13.3001	13.2968	13.1221	14.4598	14.5767	13.5743	13.7475	13.7557	13.5977	14.0048	14.0858	14.1307	13.9962
AT3G61440.1	CYSC1	-1.49022	0.0371978	0.2077	NO	8.80991	9.59691	9.97555	13.3475	9.47812	13.116	13.8105	12.9223	12.532	13.6267	13.4391	13.3083	13.1883	13.6577	13.0384	13.2818	13.289	13.458	13.7217
AT1G75330.1	OTC	-1.49001	0.0362763	0.2054	NO	8.80991	11.4393	9.97555	14.1584	14.052	14.0087	13.7772	14.1217	14.2036	14.1171	14.016	14.3572	14.4767	14.2908	14.6287	14.6898	14.4469	14.2871	14.5098
AT3G56190.1	ASNAP2	-1.48946	0.039164	0.2085	NO	8.80991	9.59691	9.97555	13.2428	9.47812	13.5792	13.109	13.6054	13.5742	13.0974	13.1516	13.2962	13.5418	13.3637	13.5012	13.2394	14.0086	13.1405	13.2571
AT5G57440.1	GPP2	-1.48927	0.00667586	0.08933	NO	8.80991	9.59691	9.97555	9.08084	9.47812	9.45036	8.86472	9.58663	9.46084	11.7758	10.2367	12.2326	11.7908	11.816	8.62615	9.40858	11.6791	11.5192	12.1627
AT5G05890.1	UGT76C5	-1.48901	0.0335846	0.1986	NO	8.80991	9.59691	9.97555	9.08084	9.47812	9.45036	8.86472	9.58663	12.6897	9.57987	6.35817	8.8131	11.624	11.8992	11.3743	9.40858	9.22938	12.4885	12.3265
AT1G19570.1	DHAR1	-1.48867	0.0272186	0.1827	NO	8.80991	9.59691	9.97555	13.6717	13.3609	13.0499	13.3008	13.0557	13.3482	13.4365	13.2254	13.7348	13.6549	13.9985	14.0928	13.6784	13.7609	13.4067	13.6417
AT4G29680.1	At4g29680 T16L4.190 T16L4_190	-1.48432	0.0118841	0.1164	NO	8.80991	9.59691	9.97555	12.3013	10.7874	9.45036	8.86472	9.58663	9.46084	11.9278	11.8191	12.2551	11.2966	12.4245	11.9918	12.0453	9.22938	12.2102	12.2984
AT2G16430.2	PAP10	-1.47879	0.0119378	0.1164	NO	8.80991	9.59691	9.97555	9.08084	9.47812	9.45036	8.86472	9.58663	9.46084	11.5563	11.8345	8.8131	11.8046	12.5182	12.3641	9.40858	11.2136	12.0986	11.933
AT5G12140.1	CYS1	-1.47734	0.00865429	0.0979	NO	12.6132	12.7431	9.97555	15.0383	14.659	13.7259	14.2486	14.3526	14.0414	13.1135	13.3096	15.1077	15.1073	15.0154	15.0903	15.2268	15.494	14.2903	13.9929
AT1G80600.1	WIN1	-1.47628	0.0310069	0.1941	NO	8.80991	9.59691	9.97555	13.0151	9.47812	12.8291	12.9727	12.7832	12.941	13.2437	13.2022	13.1813	12.5628	13.0093	13.2759	13.343	12.3679	14.1847	13.5925
AT1G58080.1	HISN1A	-1.47292	0.0230849	0.1658	NO	8.80991	9.59691	9.97555	13.4124	13.1141	9.45036	8.86472	11.1064	11.8762	12.6883	12.2269	12.6189	12.2738	12.7362	12.6868	12.3887	12.7066	12.2551	12.2059
AT2G19940.1	At2g19940	-1.4725	0.0222045	0.1632	NO	8.80991	9.59691	9.97555	13.1607	9.47812	12.5119	13.1636	13.266	12.867	12.0941	11.9392	13.4654	13.0593	12.8689	13.1118	13.2881	12.9286	12.9147	12.4071
AT2G04160.1	AIR3	-1.46964	0.0150838	0.1321	NO	8.80991	9.59691	9.97555	12.5	11.8801	12.6616	12.6514	9.58663	13.435	11.8191	11.7085	12.6885	12.5333	12.6863	13.2127	13.5655	13.0289	12.4224	12.2558
AT1G09780.1	PGM1	-1.46912	0.0404136	0.2093	NO	13.1566	9.59691	9.97555	15.248	14.7959	14.6123	14.5901	14.4432	14.4655	13.8547	13.6842	15.3528	14.9745	15.5341	15.2976	15.1866	15.1644	14.2453	13.9416
AT1G11870.2	OVA7	-1.46845	0.00742146	0.09307	NO	8.80991	9.59691	9.97555	12.6044	12.1376	9.45036	8.86472	9.58663	9.46084	11.765	10.3488	11.308	12.0452	11.9934	10.6367	11.5679	12.3122	12.1205	11.6552
AT1G33040.1	At1g33040	-1.46614	0.0146248	0.1297	NO	8.80991	9.59691	9.97555	9.08084	11.9255	12.566	8.86472	9.58663	11.5233	12.5507	12.3352	12.0891	11.2905	12.1877	12.1165	12.0561	12.3311	12.5298	12.0849
AT5G16710.1	DHAR3	-1.4653	0.0424833	0.2125	NO	8.80991	9.59691	13.4125	14.4775	14.0694	14.0042	13.944	13.8779	14.218	14.2899	14.2724	14.5614	14.4251	14.8099	14.821	14.5098	14.7547	14.5028	14.7723
AT3G27820.1	MDAR4	-1.4653	0.0403458	0.2093	NO	8.80991	9.59691	9.97555	9.08084	12.3145	12.4714	8.86472	9.58663	13.0905	12.1281	12.1237	12.6088	12.6659	12.1502	12.7576	13.3025	9.22938	12.4024	12.4549
AT4G17520.1	RGGB At4g17520 dl4795w FCAALL.142	-1.46313	0.0144302	0.1287	NO	12.4747	11.9453	9.97555	11.9491	9.47812	9.45036	8.86472	9.58663	9.46084	12.7032	12.6511	11.9676	12.2799	11.549	12.2587	12.4754	11.953	12.7643	12.6679
AT1G22530.1	PATL2	-1.46292	0.0213569	0.1604	NO	8.80991	9.59691	9.97555	12.9095	13.3055	13.2821	12.9677	13.4077	12.9864	12.4733	12.1755	13.2751	13.5593	13.2902	13.8163	13.5648	13.9609	13.1146	13.0422
AT1G52000.1	JAL5	-1.45945	0.017851	0.1459	NO	8.80991	9.59691	9.97555	9.08084	9.47812	9.45036	8.86472	9.58663	9.46084	10.4435	9.83981	8.8131	8.4599	11.6381	12.2158	11.5145	9.22938	13.4889	12.3792
AT2G33255.1	At2g33255	-1.45506	0.0188886	0.1502	NO	8.80991	9.59691	9.97555	12.1666	11.8553	9.45036	8.86472	9.58663	9.46084	11.6888	11.2232	8.8131	12.3981	10.8291	12.7684	12.1744	12.5263	11.9175	12.1618
AT1G24180.1	IAR4	-1.45366	0.0458388	0.2204	NO	8.80991	9.59691	9.97555	12.9423	13.104	13.3524	8.86472	13.1553	12.8562	13.5381	13.6157	13.1344	13.2248	13.3339	13.4132	13.0415	12.9302	13.4231	13.5365
AT4G03150.1	At4g03150 F4C21.13	-1.45155	0.0107717	0.1089	NO	8.80991	9.59691	9.97555	12.1469	12.7573	9.45036	12.3532	11.5464	12.5041	11.9474	11.8736	13.0788	13.1042	13.0175	12.2606	11.7542	12.8334	12.4654	12.525
AT3G57020.1	SSL9	-1.44502	0.0470456	0.2223	NO	8.80991	9.59691	9.97555	13.5938	13.3989	9.45036	13.2875	13.0945	13.3625	13.495	12.9111	12.9153	13.1305	14.0178	13.6439	13.2411	12.3885	13.7699	13.7083
AT1G70730.3	At1g70730	-1.44487	0.0440276	0.2157	NO	8.80991	9.59691	9.97555	13.7514	13.7216	13.4814	12.9531	13.2938	14.4574	13.3721	13.5394	13.8017	14.2807	14.0608	13.9514	13.8891	13.4243	13.7002	14.0525
AT3G17840.1	RLK902	-1.44391	0.0111026	0.1112	NO	10.5006	9.59691	9.97555	9.08084	9.47812	9.45036	12.625	9.58663	9.46084	11.2101	11.8013	12.3308	11.9218	11.7609	11.3404	13.045	9.22938	12.0816	11.8532
AT5G04885.1	At5g04885	-1.44274	0.0237959	0.1685	NO	8.80991	9.59691	9.97555	12.3615	12.3786	12.2393	8.86472	12.6063	13.9225	11.6745	11.577	13.1914	12.7723	13.0386	12.8022	12.677	12.7086	12.4501	12.0882
AT3G16910.1	AAE7	-1.44167	0.0200995	0.1553	NO	8.80991	9.59691	9.97555	10.4315	12.3883	9.45036	8.86472	11.4063	13.3072	11.9628	12.7332	12.3434	12.5247	12.523	12.7287	12.1051	11.2917	12.4813	12.0276
AT1G28960.1	NUDT15	-1.4404	0.00811781	0.09501	NO	8.80991	9.59691	9.97555	9.08084	11.8854	12.2462	12.4213	12.1473	11.8419	10.5242	10.5513	12.3426	12.5155	12.8777	12.4934	12.4599	12.2188	11.7357	11.4838
AT4G35050.1	MSI3	-1.43846	0.0334945	0.1986	NO	8.80991	12.0257	9.97555	9.08084	9.47812	9.45036	8.86472	9.58663	9.46084	11.5042	11.3242	12.8029	8.4599	12.6667	12.4448	13.2295	9.22938	11.3288	11.0264
AT4G08870.1	ARGAH2	-1.438	0.0335408	0.1986	NO	8.80991	9.59691	9.97555	13.0993	12.896	12.7934	13.671	13.7844	13.333	13.2222	13.4911	13.3528	13.7423	13.4086	13.5248	13.901	14.2995	13.4766	13.7423
AT1G66130.1	At1g66130 F15E12.2 F15E12_2	-1.435	0.0425048	0.2125	NO	8.80991	9.59691	9.97555	13.9608	13.4742	13.6162	13.9555	13.3285	13.5719	13.309	13.1967	13.6387	13.9671	13.7849	13.9436	14.1411	14.1841	13.6657	13.6419
AT4G33580.2		-1.43406	0.0112528	0.112	NO	8.80991	11.3203	9.97555	11.5627	11.7837	9.45036	11.5848	9.58663	9.46084	12.9064	12.3786	12.3666	11.9505	12.4981	11.5231	12.8536	11.2515	12.8567	12.5867
AT5G53400.1	BOB1	-1.42868	0.00987408	0.1037	NO	8.80991	9.59691	9.97555	9.08084	9.47812	9.45036	8.86472	9.58663	9.46084	11.6329	10.9816	11.7338	12.1411	8.83403	12.0206	12.4302	9.22938	11.4814	11.3177
AT2G04400.1	IGPS	-1.42823	0.00504002	0.08718	NO	8.80991	9.59691	9.97555	9.08084	11.4308	9.45036	11.8718	9.58663	11.8907	11.817	11.6394	12.0183	12.2597	12.2738	11.6243	11.8182	11.5183	11.8757	11.7828
AT5G63440.2	At5g63440	-1.42619	0.0181398	0.1466	NO	8.80991	9.59691	9.97555	10.6498	9.47812	9.45036	8.86472	9.58663	9.46084	7.47612	6.35817	11.739	8.4599	11.1342	11.5455	9.40858	9.22938	10.7548	11.6525
AT1G16880.1	ACR11	-1.42397	0.0312036	0.1945	NO	8.80991	9.59691	9.97555	11.8533	13.0802	13.0569	11.7007	12.3404	12.0829	13.7236	13.9096	12.9125	13.28	13.5474	13.2391	13.2216	11.8022	14.147	13.882
AT2G30740.1	PTI12	-1.42197	0.0187547	0.1497	NO	8.80991	9.59691	9.97555	11.6282	9.47812	9.45036	8.86472	9.58663	9.46084	11.1499	11.3494	8.8131	10.8316	9.78687	13.1421	12.9473	12.3601	11.8683	11.1542
AT5G64940.1	ABC1K8 ATH13 OSA1 At5g64940 MXK3.17	-1.41882	0.0111277	0.1112	NO	8.80991	9.59691	9.97555	12.0543	9.47812	12.5049	11.832	9.58663	9.46084	12.2879	12.039	12.1778	11.9047	11.6492	12.0681	12.4876	11.7571	12.3467	12.5056
AT2G21620.2	RD2 At2g21620 F2G1.11 F2G1_11	-1.41702	0.0224595	0.1642	NO	8.80991	9.59691	9.97555	13.079	12.6069	12.6399	8.86472	12.1177	12.8809	11.5257	11.2759	12.9226	13.2034	12.939	12.3053	12.6209	12.3379	12.732	12.001
AT5G66420.2	At5g66420 K1F13.7 K1F13_7	-1.41679	0.032185	0.1955	NO	8.80991	9.59691	9.97555	9.08084	9.47812	9.45036	8.86472	9.58663	11.7961	12.2131	11.539	11.9687	12.0134	10.5557	11.9738	9.40858	9.22938	13.6847	12.7846
AT3G04520.1	THA2	-1.41341	0.0234086	0.1665	NO	8.80991	9.59691	9.97555	12.564	9.47812	9.45036	12.7842	12.8572	12.6812	12.3282	12.235	12.6763	12.3719	12.4654	12.9276	12.6184	12.6968	12.8249	12.0064
AT3G23700.1	At3g23700	-1.41276	0.0452347	0.2189	NO	8.80991	9.59691	9.97555	13.5994	13.5516	13.1551	13.28	13.5986	13.208	13.9423	14.0261	13.737	13.6944	13.8445	13.737	13.7907	13.9209	13.8137	14.2138
AT5G39850.1	RPS9C	-1.40903	0.049409	0.2268	NO	8.80991	9.59691	9.97555	9.08084	9.47812	9.45036	8.86472	9.58663	9.46084	12.6122	13.1819	11.6986	8.4599	12.1835	11.874	9.40858	12.2262	12.6546	12.8381
AT1G32200.1	ATS1	-1.40449	0.0475271	0.2226	NO	8.80991	9.59691	9.97555	13.7648	13.8706	13.8825	13.7569	13.1826	13.2148	13.4715	13.2965	14.3519	14.103	13.9378	13.5817	13.8843	13.7829	13.6517	13.4499
AT5G56630.1	PFK7	-1.39369	0.00997132	0.1038	NO	11.2407	9.59691	9.97555	11.9312	9.47812	9.45036	12.3371	12.4929	12.5659	12.5453	12.3766	12.2554	13.2612	12.9964	12.573	12.6559	12.6998	12.4806	12.4025
AT1G52340.1	ABA2	-1.3924	0.00996685	0.1038	NO	8.80991	9.59691	9.97555	11.6841	9.47812	9.45036	11.8439	9.58663	9.46084	11.5918	11.1623	12.3329	11.7687	12.2828	11.9093	12.1757	9.22938	11.4415	11.9192
AT1G64970.1	VTE4	-1.39234	0.00487791	0.08668	NO	8.80991	9.59691	9.97555	11.9258	12.0845	9.45036	11.4386	9.58663	9.46084	11.4561	11.5184	11.7258	11.8601	11.5736	11.3656	12.1623	12.2769	12.0301	12.0015
AT2G25060.1	At2g25060	-1.392	0.0395572	0.2085	NO	8.80991	9.59691	9.97555	13.2855	13.2293	12.5389	13.4532	13.5175	12.8861	12.2273	11.5588	14.2789	14.0163	13.9674	13.4117	13.6334	13.1573	12.2596	11.7415
AT3G55260.1	HEXO1	-1.38971	0.0287584	0.189	NO	13.2122	9.59691	9.97555	14.3419	14.1705	13.5233	14.4117	13.9092	14.0145	13.9628	13.8819	14.4395	14.7295	14.6033	14.5483	14.8152	14.5114	14.3742	14.5512
AT5G61780.1	TSN2 At5g61780 MAC9.10	-1.38465	0.0218364	0.1626	NO	13.1491	12.5493	9.97555	12.8666	13.2196	12.9463	12.9141	9.58663	9.46084	13.5553	13.1497	13.9416	13.4298	13.2175	13.4345	13.3449	13.7959	13.6213	13.2904
AT1G17100.1	AtHBP1 haem-binding protein 1 HBP1 At1g17100 F20D23.21 F20D23_21	-1.38247	0.0395725	0.2085	NO	8.80991	9.59691	11.6329	13.4961	9.47812	13.0352	13.1032	13.3575	13.239	13.153	13.3353	12.9955	13.0506	13.6066	13.59	13.7199	13.4467	13.3522	13.4709
AT2G38380.1	PER22	-1.38222	0.0274251	0.1835	NO	10.8188	9.59691	9.97555	12.9714	12.9647	12.9266	12.2987	12.3745	9.46084	11.2727	9.06717	13.4449	13.5816	13.3512	12.8181	12.8011	11.9885	11.4951	11.561
AT2G35040.1	At2g35040 F19I3.27 F19I3_27	-1.38122	0.0300194	0.1921	NO	8.80991	9.59691	9.97555	12.6313	12.5182	9.45036	12.8902	12.6908	13.1347	12.9353	12.774	13.3626	12.7002	12.7496	12.8401	12.7993	13.201	13.1127	12.9442
AT5G22830.1	MRS2-11	-1.37937	0.0210224	0.1593	NO	8.80991	9.59691	9.97555	12.1601	9.47812	12.2096	12.562	13.3436	12.6571	12.2229	12.0919	12.841	12.7576	12.7688	13.3448	12.7819	12.6376	12.3539	12.5367
AT4G17870.1	PYR1	-1.3787	0.0193675	0.1523	NO	11.9983	9.59691	9.97555	12.9487	9.47812	9.45036	13.3626	12.7728	12.2365	10.7502	12.1726	13.0497	12.9054	13.1919	12.7878	12.5291	13.1683	11.9184	12.2009
AT5G23210.1	SCPL34	-1.37715	0.0187104	0.1496	NO	8.80991	9.59691	9.97555	11.6913	9.47812	12.2976	11.5674	11.8405	12.4836	12.8375	13.2152	12.606	12.9445	12.7186	12.5881	12.8781	12.7793	11.7643	12.77
AT2G24420.1	At2g24420 T28I24.15 T28I24_15	-1.37579	0.0498843	0.227	NO	8.80991	9.59691	9.97555	13.4155	9.47812	9.45036	13.2902	13.4403	11.3921	13.1844	12.9349	12.3726	12.6889	12.3112	12.7203	12.6059	13.4046	13.1276	12.6612
AT4G11600.1	GPX6	-1.37508	0.0292378	0.1907	NO	8.80991	9.59691	9.97555	12.0362	11.9768	9.45036	8.86472	11.5103	9.46084	12.441	11.9035	12.2808	12.4925	12.6162	12.4825	12.2604	9.22938	12.4432	11.5782
AT5G56500.1	CPN60B3	-1.37261	0.0306771	0.1932	NO	8.80991	11.1743	9.97555	12.9388	12.6921	9.45036	13.1173	12.9433	9.46084	12.9093	12.5005	12.9206	12.4025	12.956	13.036	13.0565	12.5385	12.9919	12.695
AT2G46800.1	MTP1	-1.36933	0.0144158	0.1287	NO	8.80991	9.59691	9.97555	9.08084	9.47812	9.45036	8.86472	12.0136	9.46084	11.8885	11.2628	11.9732	11.6325	8.83403	11.4768	11.8452	11.432	11.6963	11.9789
AT4G34260.1	FUC95A	-1.36729	0.0190132	0.1507	NO	8.80991	9.59691	9.97555	12.4722	12.4703	12.3262	12.6545	12.8466	13.0663	12.6618	11.9408	13.1458	12.3124	12.8122	13.3313	13.303	13.8507	12.9881	12.8828
AT5G40370.2	GRXC2	-1.36455	0.0398159	0.2085	NO	12.6764	9.59691	12.7241	13.7038	14.7275	14.2244	13.3534	14.3652	9.46084	13.2872	13.356	14.628	14.721	14.9483	13.9782	13.7374	14.0615	14.2585	13.475
AT3G27740.1	CARA	-1.36449	0.0301936	0.1921	NO	8.80991	9.59691	9.97555	12.8076	12.8451	13.0248	12.8029	9.58663	9.46084	12.233	12.1041	12.6839	12.3638	12.8452	12.8373	12.7365	12.671	12.2994	12.1132
AT2G26300.1	GPA1	-1.36346	0.0101534	0.1049	NO	8.80991	9.59691	9.97555	11.7255	9.47812	12.2765	10.7472	9.58663	9.46084	11.804	11.8625	12.4503	10.5598	11.8902	11.729	12.4756	12.1865	12.356	11.1321
AT1G74920.1	ALDH10A8	-1.36331	0.0221379	0.1631	NO	8.80991	9.59691	9.97555	12.7566	9.47812	9.45036	12.7475	11.8525	12.4533	12.4052	12.1442	12.7342	12.005	12.7096	12.5435	12.4066	12.5657	12.1618	12.2674
AT5G22800.1	EMB86	-1.36299	0.0386246	0.2085	NO	8.80991	9.59691	9.97555	13.4793	13.5329	13.6057	12.4489	13.2296	13.3208	12.7937	11.9265	13.7095	13.9522	13.8711	13.6627	13.3406	12.9158	13.1061	12.8693
AT3G21630.1	CERK1	-1.36248	0.0226884	0.1646	NO	8.80991	9.59691	11.6895	12.2481	9.47812	9.45036	12.3987	9.58663	12.7965	12.485	12.337	12.5386	12.492	12.5538	11.576	12.5367	12.1962	12.4684	12.4483
AT2G20330.1	At2g20330 F11A3.12 F11A3_12	-1.35911	0.0086075	0.09762	NO	8.80991	9.59691	9.97555	9.08084	11.1528	9.45036	11.0881	9.58663	9.46084	12.3479	12.1411	11.5153	10.9213	11.1171	11.9788	11.5475	11.1177	12.4214	12.211
AT1G78370.1	GSTU20	-1.35563	0.048165	0.224	NO	8.80991	9.59691	9.97555	13.3703	12.4116	12.6095	13.3989	13.426	13.2749	13.7574	14.217	14.025	13.4375	13.5921	13.7651	13.1198	13.7669	13.7532	13.4568
AT5G52520.1	OVA6	-1.35103	0.0395651	0.2085	NO	8.80991	9.59691	9.97555	13.1454	13.3404	13.3508	13.4637	12.8936	13.8544	12.634	12.0886	13.5604	13.7816	13.4084	13.6334	13.755	13.4481	13.0353	13.025
AT5G42960.1	OEP24B	-1.34984	0.0211568	0.1595	NO	12.9577	9.59691	12.037	13.1056	13.3211	13.6087	13.9293	9.58663	13.6445	13.2802	12.3031	13.7428	13.5489	13.5199	13.6555	14.3188	14.1969	13.8275	13.8945
AT5G34940.2	At5g34940	-1.34865	0.0296623	0.1921	NO	8.80991	9.59691	9.97555	9.08084	9.47812	9.45036	8.86472	9.58663	12.0863	11.6761	12.0495	12.0143	12.0744	11.9596	11.7552	9.40858	9.22938	12.7664	12.0577
AT3G48890.1	MSBP2	-1.34771	0.0353253	0.2029	NO	11.4106	9.59691	9.97555	13.8719	13.3702	14.0357	14.06	13.9347	13.9014	14.007	11.8956	14.1297	14.1323	13.8954	14.2543	14.173	14.6067	14.0989	13.3528
AT4G09670.1	At4g09670	-1.34598	0.0376172	0.2077	NO	8.80991	9.59691	9.97555	12.7582	13.3969	12.938	13.1804	13.25	13.5627	12.9781	12.9926	13.4147	13.4196	13.5025	13.2198	13.5204	14.0591	13.0655	13.613
AT1G79870.1	HPR2	-1.3432	0.0282844	0.1878	NO	11.2023	9.59691	9.97555	13.4137	13.6942	13.6806	13.4018	13.6456	13.2951	13.9265	14.1128	14.1353	14.0107	13.7372	14.1518	14.0277	13.9908	14.2781	14.1922
AT1G74640.1	At1g74640 F1M20.32 F1M20_32	-1.34219	0.0488951	0.2264	NO	8.80991	9.59691	9.97555	12.602	9.47812	11.8	12.7753	12.5482	9.46084	7.47612	12.0097	11.8766	11.6402	11.7213	12.1451	12.7474	12.7974	11.0962	11.4644
AT4G35260.1	IDH1	-1.33702	0.0230165	0.1658	NO	8.80991	9.59691	9.97555	12.7494	9.47812	9.45036	8.86472	9.58663	9.46084	12.1145	11.3362	12.3453	11.046	12.4052	11.3766	9.40858	11.0381	11.8764	12.2351
AT3G55250.1	PSA3 PDE329 At3g55250 T26I12.130	-1.33697	0.0123646	0.1172	NO	8.80991	9.59691	9.97555	12.6944	9.47812	11.9333	12.3276	12.4584	11.7967	11.3297	11.5191	12.3702	12.3075	12.6503	12.7239	12.49	12.3553	12.0124	12.4551
AT2G22420.1	PER17	-1.33544	0.0427639	0.2126	NO	8.80991	9.59691	9.97555	9.08084	9.47812	9.45036	8.86472	9.58663	9.46084	7.47612	10.7239	11.7165	11.7998	11.7422	11.7942	12.3634	9.22938	6.69358	9.89268
AT5G27470.1	At5g27470	-1.33388	0.0462016	0.2207	NO	8.80991	9.59691	9.97555	12.8634	9.47812	12.3132	13.5279	9.58663	12.7918	13.0312	12.9147	12.3976	12.6354	12.5478	12.4768	13.1445	12.4939	13.0856	12.7181
AT5G50250.1	CP31B	-1.33137	0.0294356	0.1914	NO	13.0737	14.6363	9.97555	15.4273	15.0462	14.7211	15.1216	15.2753	15.2764	15.2507	15.1065	16.2324	15.7816	16.0159	15.8227	16.1737	15.197	15.4939	15.5053
AT1G16870.1	F6I1.13 At1g16870 F17F16.14	-1.32615	0.0109067	0.1098	NO	8.80991	9.59691	9.97555	9.08084	9.47812	9.45036	8.86472	9.58663	9.46084	10.8747	11.0629	11.8141	8.4599	9.7599	11.6139	11.8328	12.1158	10.2948	11.9845
AT4G37925.1	ndhM	-1.32188	0.0427298	0.2126	NO	8.80991	12.5415	9.97555	12.8309	9.47812	9.45036	13.4669	13.0599	13.2326	12.4164	12.2241	13.0256	13.1749	12.9221	12.7364	13.2756	12.966	12.2774	12.9142
AT2G06530.1	VPS2.1	-1.32154	0.0414093	0.2114	NO	8.80991	9.59691	9.97555	12.7528	13.0438	12.0988	8.86472	11.6823	9.46084	12.773	12.9403	12.3075	11.8755	11.9578	12.6721	12.7139	12.2492	12.7904	12.7324
AT1G79090.1	PAT1 At1g79090 YUP8H12R.29	-1.32065	0.0219799	0.163	NO	8.80991	9.59691	9.97555	9.08084	9.47812	9.45036	11.2665	9.58663	9.46084	10.649	6.35817	11.4419	11.9657	10.3331	10.4316	9.40858	9.22938	11.098	12.0844
AT5G16150.1	At5g16150	-1.31726	0.020267	0.1558	NO	8.80991	9.59691	9.97555	11.5301	11.8991	9.45036	12.7138	12.7964	9.46084	10.9918	11.2109	12.5563	12.2699	12.5441	12.2672	12.591	11.9476	11.9586	10.5383
AT3G01500.2	BCA1	-1.31678	0.0250407	0.1731	NO	15.8582	15.3544	15.4225	19.2399	19.024	18.9699	18.9072	18.9203	18.8419	18.53	18.1537	19.1476	18.9555	19.1605	19.421	19.3628	19.4198	19.0981	19.4032
AT5G57850.1	DAAT	-1.31573	0.0154079	0.1326	NO	8.80991	9.59691	9.97555	12.07	9.47812	9.45036	11.7196	12.7448	11.6532	11.6484	10.841	11.6664	12.0145	11.7587	12.6356	12.646	12.8211	11.8068	10.9861
AT2G26740.1	ATsEH ATSEH EPOXIDE HYDROLASE SEH soluble epoxide hydrolase At2g26740 F18A8.11 F18A8_11	-1.31094	0.0342017	0.1998	NO	8.80991	9.59691	9.97555	12.6053	12.4302	12.754	13.2659	13.4538	13.3964	12.8363	12.5659	13.577	13.406	13.4194	13.3831	13.2326	13.1105	13.1372	12.9965
AT1G32440.1	PKP3	-1.31012	0.0490758	0.2267	NO	8.80991	9.59691	9.97555	12.3835	11.4314	12.7692	8.86472	12.4527	9.46084	11.7331	11.9528	12.7419	13.2954	12.6213	11.6789	9.40858	12.1256	12.6459	12.822
AT5G55730.1	FLA1	-1.30911	0.0418413	0.2117	NO	8.80991	9.59691	9.97555	11.983	12.4053	9.45036	11.7258	11.3457	12.6752	13.3935	13.4455	11.8149	12.5693	12.6071	11.5006	12.715	12.8264	13.4547	13.7534
AT1G74790.1	HIPL1	-1.30635	0.0226468	0.1646	NO	8.80991	9.59691	9.97555	12.645	12.7308	11.6442	8.86472	12.0969	11.9566	12.3484	11.8464	12.6745	12.4425	12.5332	12.5347	12.3164	12.4512	12.1271	12.4734
AT1G31800.1	CYP97A3	-1.30111	0.046055	0.2207	NO	8.80991	9.59691	9.97555	12.5274	9.47812	9.45036	12.8037	10.3374	12.2043	13.2147	13.3303	12.7843	12.2615	11.991	12.3642	12.5078	11.3794	12.8425	12.8081
AT2G20450.1	RPL14A	-1.30109	0.0449023	0.2185	NO	10.5935	9.59691	9.97555	13.1119	13.1579	9.45036	13.2114	13.2713	13.4234	13.4833	13.7366	13.7656	13.0428	13.5202	13.1038	13.4522	13.1716	13.5255	13.5631
AT2G30930.1	At2g30930 At2g30930/F7F1.14 F7F1.14 F7F1_14	-1.29716	0.0271375	0.1826	NO	8.80991	9.59691	9.97555	12.8428	13.3484	12.8682	12.3462	11.9561	12.9374	12.4139	11.6198	13.1196	13.2502	13.4696	13.0729	12.9532	12.9021	13.0397	12.1809
AT1G77122.1	At1g77122	-1.29454	0.0472688	0.2223	NO	8.80991	9.59691	9.97555	9.08084	9.47812	9.45036	8.86472	9.58663	9.46084	11.6729	11.4321	12.3494	12.3745	8.83403	8.62615	12.8185	9.22938	12.4057	11.8342
AT3G03270.1	At3g03270 T17B22.4 T17B22_4	-1.29333	0.030957	0.1941	NO	8.80991	9.59691	9.97555	9.08084	12.5138	11.5825	12.583	9.58663	12.6177	12.3366	12.5301	11.7612	12.6519	12.1291	12.5165	12.1677	12.1953	12.6215	12.4587
AT1G53580.1	GLY3	-1.28542	0.0389585	0.2085	NO	8.80991	9.59691	9.97555	12.4288	12.769	12.6314	12.4045	11.8619	9.46084	13.1972	12.6386	12.0626	11.7564	13.016	13.2635	12.9206	12.5007	13.5292	12.7069
AT4G29210.1	GGT3	-1.28522	0.0123671	0.1172	NO	8.80991	9.59691	9.97555	11.314	10.6826	9.45036	8.86472	10.5115	9.46084	7.47612	9.57548	11.5805	11.4612	11.0942	12.3462	11.2314	9.89359	9.79288	9.7677
AT5G54270.1	LHCB3	-1.28221	0.00617274	0.08842	NO	16.1315	15.8641	15.5977	16.886	16.7602	17.5	17.0511	17.3389	17.7758	18.6844	18.8635	18.3413	17.7549	17.9994	17.7941	19.3301	18.7327	18.7908	18.5712
AT1G78830.1	At1g78830 F9K20.12	-1.28038	0.0387941	0.2085	NO	13.636	9.59691	9.97555	13.06	13.2123	13.8556	13.9401	14.1571	13.3806	14.2797	14.2331	14.1613	13.9049	13.8687	14.0748	14.4448	14.4948	14.8523	14.6793
AT2G13440.1	At2g13440 T26C18.3 T26C18_3	-1.27835	0.0180835	0.1466	NO	8.80991	9.59691	9.97555	11.416	9.47812	9.45036	8.86472	9.58663	9.46084	12.1154	12.0379	11.9175	11.5762	11.2196	11.7564	11.8009	9.22938	11.4819	11.8212
AT1G35340.1	At1g35340 T9I1.11 T9I1_11	-1.27748	0.0218969	0.1626	NO	8.80991	9.59691	9.97555	9.08084	9.47812	9.45036	8.86472	9.58663	11.8902	10.9791	10.8075	12.1606	11.8202	8.83403	12.1348	9.40858	12.218	11.5901	10.977
AT3G10740.1	ASD1	-1.27474	0.0357236	0.2047	NO	8.80991	9.59691	9.97555	12.9073	12.8327	13.1199	12.7105	13.0585	12.7853	12.8197	12.9561	12.8719	13.3861	12.9891	13.4382	13.2333	13.1472	13.3868	13.4344
AT2G35500.1	SKL2	-1.27471	0.0116483	0.1146	NO	8.80991	9.59691	9.97555	11.9821	9.47812	9.45036	11.8675	12.0262	9.46084	11.114	11.3123	12.3133	12.1502	12.1545	11.5596	11.7859	11.8745	11.392	10.6576
AT1G74310.1	CLPB1	-1.27412	0.00992503	0.1038	NO	8.80991	9.59691	9.97555	9.08084	9.47812	9.45036	11.773	12.1832	11.8485	11.2183	9.82537	10.8791	11.8021	11.5574	11.7363	11.9108	11.6836	11.5109	11.469
AT2G37690.1	At2g37690 F13M22.19 F13M22_19	-1.26859	0.0179859	0.1466	NO	11.8176	9.59691	9.97555	12.963	12.396	12.8227	11.2578	13.1963	13.5042	13.6242	13.131	13.3406	13.6954	13.1215	13.5484	13.5876	13.4481	13.4921	13.5771
AT1G07440.1		-1.26756	0.0163162	0.1359	NO	8.80991	9.59691	9.97555	11.7356	12.1702	10.8182	12.8952	12.5721	12.4094	11.9794	11.9491	12.7135	12.7675	12.9309	12.6973	12.0598	12.6678	12.451	12.6974
AT1G48420.1		-1.26644	0.0431817	0.2133	NO	8.80991	12.2643	9.97555	13.6812	13.1899	13.2801	13.8702	13.6	13.7523	13.6604	13.3561	13.9101	14.0206	14.0689	14.1101	14.1802	13.9329	13.7199	13.5994
AT5G58090.1	At5g58090	-1.26604	0.00267024	0.06041	NO	8.80991	9.59691	9.97555	9.08084	9.47812	9.45036	11.8299	9.58663	11.0889	10.5727	10.8511	11.2165	10.9566	11.4026	11.0545	11.5673	11.9899	11.1238	11.0505
AT5G08370.1	AGAL2	-1.26283	0.0382481	0.2085	NO	8.80991	9.59691	9.97555	12.5325	12.7668	12.1228	12.2085	9.58663	13.1038	12.4767	12.9096	12.798	11.807	12.7548	12.6243	13.0283	13.3736	12.8062	12.6121
AT3G26070.1	PAP4	-1.25716	0.0479782	0.2235	NO	8.80991	12.4468	9.97555	13.0644	13.1604	13.7685	13.5921	13.7748	13.9566	13.7176	13.8258	13.8018	13.7127	14.234	13.7354	14.0252	14.1312	13.9351	14.3672
AT3G53580.1	DAPF	-1.25673	0.0471182	0.2223	NO	8.80991	9.59691	9.97555	12.9626	13.3582	13.3361	13.069	12.5506	13.4707	12.0138	11.3913	13.4532	13.2864	13.4425	13.3353	13.5737	13.1487	12.4745	12.2739
AT5G13630.1	CHLH	-1.25561	0.0467269	0.222	NO	12.1224	9.59691	9.97555	13.2818	14.0927	13.5633	13.4275	9.58663	12.0091	12.8278	13.2638	13.8004	13.9302	13.7489	13.8048	13.3746	12.8475	13.1119	12.6974
AT5G41970.1		-1.25544	0.045899	0.2204	NO	8.80991	9.59691	9.97555	13.3223	13.2278	13.0998	13.2956	13.1454	12.9674	12.0462	11.8086	13.3842	13.2795	13.3776	13.367	13.583	13.2531	12.2969	12.9899
AT2G23610.1	MES3	-1.24823	0.0185284	0.1484	NO	8.80991	11.3879	9.97555	12.5629	12.0504	11.9033	12.1286	9.58663	13.1186	12.2158	11.9836	12.4699	13.1924	12.5921	12.7818	12.2217	12.7596	12.7591	12.6442
AT3G52960.1	PRXIIE	-1.24122	0.0239682	0.1686	NO	14.1035	13.3596	13.855	17.1958	17.0081	16.7972	16.558	16.8352	16.6619	16.9418	16.6229	17.1013	17.1446	17.3088	17.2538	17.2415	17.4672	17.245	17.1232
AT5G64570.1	BXL4	-1.2403	0.0458384	0.2204	NO	8.80991	9.59691	9.97555	12.3814	9.47812	12.8401	12.6343	12.8842	13.3128	12.8369	11.701	12.4476	12.6706	12.6539	12.8633	12.3858	13.3141	12.7238	12.8276
AT3G53420.1	PIP2-1	-1.23761	0.00706804	0.09151	NO	16.9845	15.459	14.2947	16.6396	15.1159	16.7927	16.5425	15.9893	16.6273	17.7302	17.7035	17.4522	17.3801	16.9136	17.539	18.1877	17.1195	18.033	18.097
AT5G06110.1	At5g06110 K16F4.7 K16F4_7	-1.23623	0.0476783	0.2231	NO	8.80991	9.59691	9.97555	12.9996	9.47812	12.1631	12.524	12.8112	12.8816	13.0481	12.875	12.6918	12.8443	12.7017	13.0778	12.5722	12.6783	13.0574	12.7486
AT2G19080.1	MTX1	-1.23198	0.0376974	0.2077	NO	12.9841	9.59691	9.97555	13.2889	13.0995	13.8549	13.7242	13.9023	14.255	13.0298	12.401	13.8033	13.297	13.4678	14.1036	14.6414	14.5581	14.0168	13.8677
AT1G09795.1	HISN1B	-1.22811	0.035469	0.2035	NO	8.80991	9.59691	9.97555	12.9916	12.4397	12.3735	11.7825	9.58663	9.46084	12.3542	11.6267	12.6525	11.3704	12.7826	12.6775	12.3985	11.9294	12.2364	11.7762
AT3G04830.1	At3g04830 T9J14.22 T9J14_22	-1.22687	0.0421332	0.2118	NO	8.80991	9.59691	9.97555	11.3003	9.47812	9.45036	11.6285	9.58663	11.8577	10.1164	6.35817	9.48181	11.3636	11.8248	10.7707	11.7732	11.0665	11.1108	11.0842
AT1G24490.1	ALB3L1	-1.22228	0.0399956	0.2085	NO	8.80991	9.59691	11.0305	11.9367	12.6231	12.182	13.2836	13.2505	13.4986	13.4211	12.4585	13.2874	13.5269	12.5996	13.4475	13.3875	13.6806	12.8719	13.0435
AT5G67360.1	SBT1.7	-1.22105	0.0177813	0.1459	NO	8.80991	12.271	9.97555	12.4774	13.1341	12.39	12.6858	11.7668	12.6767	12.5799	12.4297	13.3453	13.0225	13.0218	13.1222	13.5371	13.2186	12.8129	13.1039
AT5G18170.1	GDH1	-1.22094	0.0358513	0.205	NO	8.80991	9.59691	9.97555	9.08084	9.47812	9.45036	8.86472	9.58663	9.46084	11.5972	11.2409	8.8131	11.8786	12.3545	12.4655	9.40858	9.22938	11.873	11.6662
AT5G13980.1	At5g13980	-1.22064	0.0218534	0.1626	NO	11.5436	9.59691	9.97555	13.6626	13.3406	12.7065	13.2828	12.9196	13.0303	12.6853	12.6918	13.8765	13.6868	13.8467	13.495	13.3334	12.7713	13.6491	13.6048
AT5G49030.1	OVA2	-1.22064	0.0494101	0.2268	NO	11.5178	9.59691	9.97555	13.7013	9.47812	13.7046	13.3151	13.0227	13.539	12.3186	12.2745	13.1967	13.7476	13.3873	13.3463	13.4534	13.6815	12.744	12.5313
AT3G04610.1	FLK	-1.2186	0.0447988	0.2182	NO	8.80991	9.59691	9.97555	12.8154	12.2258	13.2871	12.9071	9.58663	12.7685	12.3206	11.7089	12.5754	12.9296	12.7767	12.4076	12.8907	13.1262	12.5466	12.1341
AT2G17265.1	HSK	-1.21354	0.0131376	0.1214	NO	10.706	9.59691	9.97555	12.4848	12.8061	12.5187	12.2484	13.003	12.8768	12.5803	12.6453	13.3575	13.3597	13.0441	13.3012	13.2154	13.1113	12.9226	12.9907
AT1G17160.1	At1g17160 F20D23.14 F20D23_14	-1.21078	0.0248308	0.1728	NO	8.80991	9.59691	9.97555	12.9133	11.9883	11.6796	12.1389	9.58663	9.46084	10.4542	10.9295	12.4096	11.6569	12.3444	12.1442	12.4875	12.0376	10.975	11.11
AT4G29590.1	At4g29590 T16L4.100 T16L4_100	-1.21057	0.0218772	0.1626	NO	8.80991	9.59691	9.97555	12.1006	9.47812	12.4487	11.8585	11.8962	11.8163	12.178	11.6265	13.1087	12.2583	12.3486	11.6026	12.4245	12.6322	11.6346	12.2462
AT3G07420.1	SYNC2	-1.20819	0.0232732	0.1663	NO	8.80991	9.59691	9.97555	10.6283	9.47812	9.45036	8.86472	9.58663	9.46084	11.3466	11.6351	12.6686	11.1047	11.0288	12.3214	9.40858	9.22938	11.8297	11.2254
AT4G15545.1	At4g15545	-1.20676	0.0348404	0.202	NO	13.038	9.59691	12.0609	13.6298	14.0503	13.4835	14.4241	14.2978	13.0593	14.875	14.9232	14.4287	14.533	14.6905	14.4762	14.6015	14.5266	14.6893	14.9366
ATCG00380.1	rps4	-1.1989	0.0230307	0.1658	NO	13.149	12.7666	12.908	16.2579	15.8517	15.6285	15.7138	15.5022	15.3743	16.0767	16.2241	16.1585	16.3031	16.3119	16.085	16.3187	16.1838	16.2931	16.2665
AT2G38550.1	FAX3	-1.19879	0.0391339	0.2085	NO	12.4569	11.7344	9.97555	14.3573	14.3478	14.475	14.0533	14.8822	14.6388	14.6091	14.3001	14.6672	15.1673	14.6424	14.6513	14.6366	14.8912	14.872	15.03
AT1G56700.1	At1g56700 F25P12.86 F25P12_86	-1.19677	0.0433803	0.2139	NO	8.80991	9.59691	9.97555	9.08084	9.47812	9.45036	8.86472	9.58663	9.46084	7.47612	6.35817	8.8131	8.4599	12.4942	11.7389	9.40858	9.22938	10.4004	10.4029
AT5G58260.1	ndhN	-1.19268	0.0312821	0.1947	NO	8.80991	9.59691	9.97555	11.7212	12.811	9.45036	12.2341	12.4715	12.1973	11.3404	12.0808	12.2197	11.7183	12.6456	12.0998	13.1436	12.7676	11.9126	12.2628
AT3G12490.2	CYS6	-1.19099	0.00394132	0.07625	NO	8.80991	9.59691	9.97555	9.08084	9.47812	9.45036	8.86472	9.58663	9.46084	9.85397	11.3421	10.6424	11.9016	11.1297	11.4231	11.0607	9.22938	10.2854	10.5828
AT3G18860.1	At3g18860	-1.18071	0.0439493	0.2155	NO	8.80991	9.59691	9.97555	12.5763	12.406	12.9701	11.1503	12.3906	9.46084	12.484	12.3393	12.9632	12.8348	12.5013	12.6338	12.8551	11.5176	12.1604	12.2775
AT1G10200.1	WLIM1	-1.17938	0.0399898	0.2085	NO	8.80991	9.59691	9.97555	9.08084	9.47812	11.2433	11.8599	9.58663	9.46084	12.2581	12.1214	12.3714	11.3453	12.5357	11.7308	11.5849	9.22938	11.3018	11.8605
AT3G55040.1	GSTL2	-1.17754	0.0492399	0.2268	NO	8.80991	9.59691	9.97555	12.907	12.4422	12.8765	13.1957	13.3238	12.6421	12.4908	12.5244	13.3857	12.9323	13.1885	12.745	13.6383	12.7472	13.1172	12.7825
AT1G44820.1	At1g44820 T12C22.9 T12C22_9	-1.1772	0.0200714	0.1553	NO	8.80991	9.59691	9.97555	12.0225	12.1112	12.2722	12.161	9.58663	11.5695	11.5189	11.8879	12.1966	11.972	12.4339	12.4955	12.2956	12.6868	11.6282	12.0814
AT4G18030.1	At4g18030	-1.17373	0.047255	0.2223	NO	8.80991	9.59691	9.97555	12.6721	11.7141	9.45036	12.7754	9.58663	9.46084	12.5908	12.0201	11.9005	11.2847	11.2014	11.9909	12.2444	12.5685	12.373	12.1195
AT3G05350.1	At3g05350 T12H1.32 T12H1_32	-1.17157	0.0233155	0.1663	NO	10.8343	10.0966	9.97555	13.296	12.2704	13.3348	13.5391	13.2536	12.7976	12.7652	12.6127	13.8256	13.5407	13.8668	13.3989	13.3656	13.3759	12.9735	13.0444
AT1G70820.1	At1g70820 F15H11.7 F15H11_7	-1.16963	0.0498899	0.227	NO	8.80991	9.59691	9.97555	12.2955	13.0822	12.2293	12.9023	13.3505	12.4967	11.8587	11.534	13.1418	13.3073	13.0658	13.1963	13.1594	13.1891	11.5111	11.9729
AT1G07370.1	PCNA	-1.16934	0.0330164	0.1974	NO	8.80991	9.59691	9.97555	12.461	12.7544	11.7605	12.633	12.8739	12.2788	12.6503	12.107	12.6362	12.8623	12.7856	12.4791	12.8268	12.7366	13.1513	12.8958
AT3G01090.2	KIN10	-1.16786	0.0272981	0.1829	NO	8.80991	9.59691	9.97555	10.737	9.47812	12.4123	12.3312	9.58663	9.46084	12.1998	12.074	11.8351	12.0672	11.7557	11.8686	11.5338	11.6895	11.633	11.8052
AT1G12050.1	FAH SSCD1 At1g12050 F12F1.8	-1.1623	0.0379037	0.2077	NO	8.80991	9.59691	9.97555	11.8019	9.47812	12.2255	12.4291	12.0663	9.46084	12.3895	12.3622	11.9894	11.772	12.3877	12.4467	11.702	11.761	12.3337	12.6121
AT1G23180.1	At1g23180 T26J12.19 T26J12_19	-1.16186	0.0359707	0.205	NO	8.80991	9.59691	9.97555	9.08084	9.47812	11.3451	12.5445	9.58663	9.46084	10.8408	9.78775	8.8131	12.2767	11.2628	12.1431	11.8358	11.982	11.1298	10.2202
AT2G23600.1	MES2	-1.16	0.0244488	0.1711	NO	12.2086	11.8726	9.97555	14.07	14.2936	13.9644	13.6449	14.1679	13.3471	13.8374	13.8939	14.1601	14.4075	14.3785	14.4463	14.5941	14.7615	14.0159	14.1711
AT5G49810.1	MMT1	-1.14751	0.0390726	0.2085	NO	11.8252	9.59691	9.97555	12.4289	9.47812	13.159	12.6653	13.0893	13.4699	12.3436	12.2264	13.1933	13.1307	12.9342	12.7919	12.9042	13.6151	12.7446	12.5993
AT1G64330.1	At1g64330 F15H21.4 F15H21_4	-1.13858	0.00740535	0.09307	NO	13.8267	12.995	9.97555	12.7029	12.6039	13.1403	12.9037	12.5177	12.8236	12.4267	12.6803	14.026	14.1113	13.4453	13.1471	14.2169	14.2356	13.4577	13.266
AT5G09650.1	PPA6	-1.13435	0.0465214	0.2215	NO	15.0394	14.1474	13.8495	17.7119	17.371	17.6949	17.5959	17.6265	17.5687	17.6734	17.2523	17.8858	17.8458	17.8465	17.5606	17.9922	17.9592	17.7829	17.6789
AT3G19010.1	At3g19010	-1.1328	0.0342498	0.1998	NO	8.80991	9.59691	9.97555	9.08084	9.47812	9.45036	8.86472	9.58663	9.46084	10.9182	10.9488	11.7968	11.394	12.5549	8.62615	9.40858	9.22938	11.7928	11.475
AT1G28680.1	At1g28680 F1K23.12 F1K23_12	-1.12172	0.0401099	0.2085	NO	8.80991	9.59691	9.97555	9.08084	9.47812	9.45036	12.2103	9.58663	9.46084	10.5475	10.8061	8.8131	12.1343	11.3889	12.3508	11.6831	9.22938	10.9475	11.7015
AT4G09750.1	At4g09750 F17A8.100 F17A8_100	-1.11841	0.0415403	0.2115	NO	8.80991	9.59691	9.97555	12.8433	11.81	12.23	11.9764	9.58663	9.46084	11.9692	11.9974	12.0089	11.8994	12.2686	11.7185	11.6864	12.8654	11.9136	12.0456
AT4G31390.1	At4g31390	-1.11351	0.0398633	0.2085	NO	8.80991	9.59691	9.97555	11.8578	11.4036	12.7018	12.5088	12.2708	9.46084	12.3381	11.6455	12.4085	12.522	11.8122	11.8712	12.1616	11.8373	12.7818	12.6551
AT2G09990.1	RPS16A	-1.11214	0.00825777	0.09588	NO	15.5597	15.9824	16.203	18.1193	16.2889	15.9019	16.1583	16.0408	16.1144	18.2268	17.9361	17.3797	17.4661	17.4063	17.5061	17.9939	18.0454	17.9354	17.9146
AT3G62410.1	CP12-2	-1.09849	0.0421653	0.2118	NO	16.5142	15.3689	15.3624	18.81	18.9352	18.8875	18.4703	18.6419	18.939	17.9449	16.7844	18.9619	18.9673	18.9686	18.7324	18.7351	19.0533	18.6995	18.2398
AT4G15560.1	DXS	-1.09735	0.0360327	0.205	NO	8.80991	12.5393	9.97555	12.6854	12.3128	12.3029	12.4343	9.58663	12.4749	12.0132	11.6761	12.694	12.5049	12.7886	12.6127	12.5511	12.5835	12.7238	12.5463
AT5G20720.1	CPN21	-1.09486	0.0481719	0.224	NO	14.3769	13.7384	12.965	16.4609	16.418	16.5766	16.611	16.6148	16.6165	17.2259	17.2782	16.7976	16.8479	16.8151	16.7667	16.9801	17.181	17.1011	17.4566
AT5G66190.1	LFNR1	-1.09476	0.0223538	0.1638	NO	13.653	12.9473	12.5942	15.8457	15.7522	15.5456	15.5363	15.365	15.5125	15.7306	15.7091	15.9562	15.9146	16.097	16.0538	16.0317	16.2485	15.9348	15.9335
AT3G09980.1	ACIP1 At3g09980	-1.09307	0.0103356	0.1062	NO	8.80991	9.59691	9.97555	9.08084	9.47812	11.1133	8.86472	10.6314	9.46084	10.818	10.5364	11.1457	10.9376	10.5301	10.8462	9.40858	12.0842	11.3185	11.2853
AT2G25450.1	GSL-OH	-1.09182	0.0380601	0.208	NO	13.7806	13.0233	12.2785	16.6051	15.959	15.3007	15.621	15.2044	15.278	15.0994	15.6019	16.5951	16.62	16.4553	16.2059	15.8901	15.6302	15.1298	15.3005
AT5G50870.2	UBC27	-1.08525	0.0263922	0.1799	NO	8.80991	9.59691	9.97555	12.1151	9.47812	10.7324	11.6202	9.58663	9.46084	10.8401	11.1248	11.7728	11.5164	11.6366	12.0571	9.40858	11.5794	11.1057	12.0349
AT5G52200.2	I-2 At5g52200 F17P19.10	-1.08522	0.0427535	0.2126	NO	8.80991	9.59691	9.97555	11.9882	12.6821	12.2115	12.6781	9.58663	12.1324	11.6398	11.1162	11.6421	11.9823	12.6239	12.7444	12.1994	12.35	12.337	11.8334
AT1G32060.1	At1g32060	-1.08475	0.0231631	0.1661	NO	15.9213	15.7535	15.5628	18.349	18.5173	18.6474	18.5342	17.9457	17.87	18.232	18.0607	18.7993	18.1119	18.6835	18.7302	18.8008	19.0378	18.528	18.6364
AT3G16000.1	MFP1	-1.06478	0.049257	0.2268	NO	12.0028	9.59691	9.97555	13.2688	13.5439	13.5318	13.5287	13.0962	13.3608	13.1979	13.2586	13.5749	13.9009	13.4127	13.4906	13.7422	13.6499	13.7373	13.6365
AT1G04410.1	MDH1	-1.06163	0.0172018	0.1425	NO	16.3112	15.6313	15.4015	18.0228	17.8336	18.4276	18.159	18.188	18.0542	18.0495	17.7473	18.6129	18.6314	18.6368	18.7646	18.5796	18.4012	18.3054	18.071
AT1G75280.1	At1g75280	-1.05542	0.0401362	0.2085	NO	12.2651	12.3393	9.97555	14.0398	14.0344	13.7832	13.9459	14.4807	14.5815	13.6577	13.577	14.3116	14.2907	14.3404	14.41	14.7113	14.8434	14.028	14.1844
AT5G19440.1	At5g19440 F7K24.190 F7K24_190	-1.05266	0.0301774	0.1921	NO	8.80991	9.59691	9.97555	11.8472	12.4757	12.1383	12.0563	12.4656	11.0602	11.5448	11.7181	12.3327	12.4841	12.5532	12.6093	12.0939	12.3054	11.8406	12.1574
AT2G29420.1	GSTU7	-1.03002	0.031962	0.1955	NO	8.80991	9.59691	9.97555	11.3056	9.47812	9.45036	10.9128	9.58663	9.46084	11.2445	11.9851	11.1012	11.3006	11.0679	11.4925	11.5018	9.22938	11.8553	12.0053
AT3G12780.1	PGK1	-1.02285	0.040621	0.2095	NO	16.3843	15.4445	15.7979	18.8033	18.7785	18.6855	18.4624	18.7283	18.7331	17.6568	17.3738	18.9809	18.8466	18.8959	18.9644	18.8311	18.9042	18.2601	18.2075
AT1G20020.1	LFNR2	-1.02151	0.0322864	0.1956	NO	14.3193	14.161	12.4831	16.2132	16.1174	16.2956	15.8973	15.842	15.9626	16.1641	16.1561	16.4338	16.4134	16.658	16.4238	16.1695	16.6551	16.4742	16.2983
AT3G16640.1	TCTP1	-1.01817	0.0234906	0.1668	NO	13.6157	12.8192	13.2288	15.8674	15.6368	15.9965	15.5149	15.316	15.5334	15.1614	15.0703	15.5158	15.744	15.8773	16.0692	15.9484	16.3761	15.7653	15.9479
AT3G15356.1	LEC	-1.01785	0.0342728	0.1998	NO	8.80991	9.59691	9.97555	9.08084	9.47812	9.45036	8.86472	9.58663	9.46084	11.5137	11.4564	11.2002	11.9871	11.6797	11.0091	9.40858	9.22938	10.3999	11.2463
AT5G19510.1	At5g19510	-1.00858	0.0120925	0.1164	NO	16.3636	13.3172	14.3548	15.718	16.1671	15.5743	16.3791	15.7992	15.4582	15.7597	15.3587	16.6871	16.4842	16.5982	16.4715	17.1923	16.3927	16.1851	15.8757
AT5G27410.1	At5g27410	-0.99696	0.0478774	0.2233	NO	8.80991	9.59691	9.97555	9.08084	9.47812	9.45036	8.86472	9.58663	9.46084	10.63	10.767	8.8131	11.8678	11.2785	8.62615	9.40858	11.5189	11.5143	11.8218
AT5G09660.4	At5g09660	-0.986636	0.0386991	0.2085	NO	13.6992	13.6326	12.8883	15.9605	16.3597	16.1397	15.7242	16.0626	15.9566	15.9999	15.751	16.0954	16.2996	16.3311	16.4157	16.4116	16.3891	16.0639	16.1953
AT3G50820.1	PSBO2	-0.976777	0.00689221	0.0903	NO	15.8311	14.823	15.5635	16.509	16.842	17.079	16.8288	17.3572	17.2484	16.9038	16.7625	17.42	17.4635	17.3242	17.2816	17.9471	17.7154	17.5651	17.2779
AT5G14910.1	At5g14910 F2G14.30 F2G14_30	-0.972087	0.0421126	0.2118	NO	12.2381	12.6613	9.97555	12.6766	13.3406	12.6718	13.1158	13.5695	12.7274	14.7002	13.6477	13.6842	13.1518	13.5183	13.1035	14.1684	14.2602	14.4856	14.1862
ATCG00680.1	psbB	-0.969916	0.0256486	0.1764	NO	15.2984	15.8381	15.3586	16.4681	16.7018	16.9967	16.3866	17.142	17.1077	18.2128	18.2465	17.3766	16.8709	17.1623	17.4424	18.2391	17.6983	18.2954	18.3159
AT3G43540.1	T18D12_110 At3g43540	-0.957929	0.0319734	0.1955	NO	11.6241	11.4007	9.97555	13.4224	12.8606	12.7332	13.6437	13.4177	13.4794	13.0228	12.6793	13.378	13.4947	13.5659	13.4724	13.8654	13.7066	13.3644	13.3684
AT3G55800.1	At3g55800	-0.947916	0.029115	0.1904	NO	17.2885	16.5323	16.659	19.1553	19.2434	19.1664	19.066	19.2171	19.0713	17.8895	17.6505	19.4389	19.2879	19.2425	19.2945	19.3203	19.1656	19.1123	18.859
AT4G14710.5	ARD3	-0.946254	0.0432105	0.2133	NO	8.80991	9.59691	9.97555	9.08084	11.5068	9.45036	8.86472	9.58663	9.69376	10.5413	9.84018	11.2205	11.7317	11.7002	11.7045	10.9124	9.22938	9.39629	9.45468
AT1G16460.2	STR2	-0.933425	0.0496704	0.2268	NO	8.80991	9.59691	9.97555	11.9667	12.5146	11.7715	11.998	12.1944	11.5729	11.6559	11.0781	11.9251	12.0424	12.3824	12.6022	12.1391	12.6482	11.5346	11.7457
AT1G33170.1	At1g33170	-0.927892	0.0359292	0.205	NO	8.80991	9.59691	9.97555	9.08084	9.47812	9.45036	8.86472	9.58663	9.46084	10.7071	10.9199	11.2781	10.7145	10.6046	8.62615	10.9169	9.22938	11.6566	11.4376
AT5G63570.1	GSA1	-0.923776	0.0106808	0.1086	NO	14.4395	13.3289	14.0997	15.8346	15.4765	15.7699	15.5971	15.5985	15.4693	15.7165	15.2111	15.8872	15.8683	16.0282	16.2286	16.1734	16.1542	16.127	16.0446
ATCG01060.1	psaC	-0.918254	0.0317677	0.1955	NO	15.6414	15.0504	15.0974	16.6318	16.9364	17.0891	17.2089	17.4742	17.673	17.8408	17.7908	17.6226	17.1538	17.3716	17.5196	18.0636	17.8134	18.0214	17.914
AT3G14415.2	GLO2	-0.91516	0.0372975	0.2077	NO	13.9524	13.5809	12.9809	16.3157	15.9241	15.1944	15.5842	15.7119	15.868	15.8182	15.8106	16.1577	15.8851	16.1755	16.0789	16.246	16.0003	15.9888	16.0554
AT1G44575.1	PSBS	-0.910731	0.0361676	0.2051	NO	15.2171	14.7651	15.1227	17.2117	17.1108	17.3002	17.2063	17.4746	17.4946	17.43	17.3996	17.413	17.3291	17.3926	17.5239	18.0885	17.6463	17.6633	17.853
AT4G29060.1	emb2726 EFTS embryo defective 2726 At4g29060 F19B15.90 F19B15_90	-0.904404	0.0327335	0.1971	NO	13.6565	13.4718	13.1698	15.8832	15.7097	15.2146	15.5725	15.6037	15.6327	15.9794	15.6539	15.9013	15.9711	15.8055	15.9068	16.0265	15.8697	16.0709	16.0818
AT3G32980.1	PER32	-0.882797	0.0497074	0.2268	NO	13.7393	13.4572	13.0503	16.045	15.9133	15.737	15.4264	15.2764	14.9244	16.0134	16.1965	15.9313	16.1646	16.0039	15.6804	15.3806	15.9827	16.2954	16.1902
AT5G54770.1	THI1	-0.873513	0.0283042	0.1878	NO	14.4906	14.2488	14.1728	16.1106	16.2709	16.0468	16.3973	16.4462	16.5792	16.394	15.8721	16.5615	16.3444	16.3743	16.2555	16.3686	16.891	16.9751	17.0572
ATCG00540.1	petA	-0.862719	0.049539	0.2268	NO	14.0034	13.7284	14.2469	16.2322	16.3003	16.3055	16.1173	16.1086	16.0992	16.7337	16.7688	16.4079	16.4028	16.4589	16.5315	16.5596	16.5625	16.7895	16.7484
AT4G04350.1	EMB2369	-0.849001	0.0302912	0.1921	NO	8.80991	9.59691	9.97555	9.08084	9.47812	9.45036	8.86472	9.58663	9.46084	9.90302	10.6152	10.9678	10.6914	8.83403	11.6248	10.7022	9.22938	9.91766	11.059
AT1G48920.1	NUCL1	-0.84778	0.00905676	0.1	NO	16.5428	16.7718	17.1645	15.1413	16.3935	17.3819	16.1962	16.1938	17.1241	16.203	16.5111	17.5559	17.6207	17.5439	17.3727	17.5477	17.6868	16.7443	16.8004
AT4G12800.1	PSAL	-0.844536	0.0299019	0.1921	NO	15.9909	15.4711	16.1719	17.1721	17.2329	17.8597	17.6498	18.0218	18.0148	17.1569	17.0756	17.7611	17.5568	17.3758	18.0018	18.7341	18.5239	17.8869	17.5105
AT5G08280.1	HEMC	-0.831013	0.0386123	0.2085	NO	14.2988	13.6572	13.6733	16.0983	15.9946	16.0892	15.9466	15.9738	15.877	15.1442	15.2385	16.3284	16.316	16.24	16.1986	16.2917	16.2061	15.7174	15.5257
AT4G13430.1	IIL1	-0.82472	0.0418714	0.2117	NO	15.7784	15.2164	15.3526	17.7462	17.0229	17.5238	17.847	17.571	17.1917	17.4874	17.6017	17.482	18.1115	17.9642	17.7245	17.6197	17.4672	17.9623	17.7855
AT4G32260.1	PDE334 atpG PIGMENT DEFECTIVE 334 At4g32260 F10M6.100 F10M6_100	-0.818773	0.00730637	0.09307	NO	15.6644	15.3891	15.8334	16.9663	16.8508	16.8538	16.6786	16.7604	16.9464	16.9926	16.85	17.4411	17.3374	17.156	17.3068	17.5144	17.0982	17.6798	17.2242
AT3G57350.1		-0.789761	0.0259057	0.1778	NO	8.80991	9.59691	9.97555	9.08084	9.47812	9.45036	8.86472	9.58663	9.46084	10.8216	10.5262	10.5049	10.9976	9.64621	10.2921	9.40858	10.8351	10.2332	11.238
ATCG00270.1	psbD	-0.782078	0.0245822	0.1715	NO	18.6271	18.427	18.8361	19.7655	20.1182	20.0817	20.1607	20.5156	20.4819	20.1846	20.0796	20.5707	20.1167	20.2817	20.3357	21.1219	20.8836	20.479	20.4878
AT1G11840.6	GLX1 At1g11840 F12F1.32	-0.762142	0.0411142	0.2106	NO	14.616	14.2725	13.911	16.3813	16.1285	16.16	15.9965	16.0909	15.8909	15.274	14.9716	16.4011	16.3907	16.5157	16.3673	16.3731	16.0087	15.7938	15.66
AT5G14740.1	BCA2	-0.758307	0.0290184	0.1901	NO	16.8606	17.0104	16.7311	18.4678	18.354	18.3649	18.1308	18.4507	18.3679	18.8908	18.7582	18.7771	18.6424	18.832	18.6638	18.658	18.4911	19.102	19.1816
AT3G08940.2	LHCB4.2	-0.756035	0.00811189	0.09501	NO	16.9372	16.7982	17.171	17.266	17.3713	17.7026	17.3994	17.9279	18.173	17.8917	18.0105	18.2622	17.7699	17.8735	18.2354	18.8743	18.4437	18.329	18.3685
AT4G10340.1	LHCB5	-0.738099	0.0473016	0.2223	NO	16.0031	15.6959	16.2336	17.7914	16.8471	17.3719	17.2077	17.7378	17.9952	16.977	17.0301	18.078	16.9486	17.4686	18.1072	18.6384	18.1085	17.4919	16.9842
AT1G48030.1	LPD1	-0.732705	0.0430296	0.2133	NO	14.5697	14.2775	13.7225	16.1129	16.0449	15.9166	16.1364	16.0813	15.9274	15.5797	15.4548	16.4178	16.3257	16.2542	16.2675	16.2148	16.0919	15.8926	15.9052
AT4G39460.1	SAMC1	-0.728329	0.0193566	0.1523	NO	14.0054	13.037	13.7165	14.7425	14.9567	14.3628	14.5545	15.0109	15.1013	14.8505	14.8639	15.2841	14.9834	15.1246	15.0508	15.5517	15.3573	15.0958	15.1623
AT5G66570.1	PSBO1	-0.726754	0.0196655	0.1533	NO	18.2804	18.0903	18.411	19.0525	19.1107	19.5971	19.3595	19.5788	19.6474	19.7875	19.7621	19.8851	19.5099	19.649	19.8082	20.3915	19.9423	19.7588	20.089
AT5G64290.1	DIT2-1	-0.724172	0.0378904	0.2077	NO	13.0558	13.8885	13.0296	14.7592	14.8494	14.7464	14.7813	15.2195	15.1675	14.6591	13.8471	15.1172	14.7612	15.0924	15.218	15.585	15.0457	15.1636	14.7218
AT5G42740.1	PGIC	-0.716825	0.0392173	0.2085	NO	12.9112	12.4421	12.5568	14.21	14.5008	14.6254	14.2407	14.2473	14.053	14.3382	14.2562	14.6834	14.7892	14.7338	14.5957	14.5252	14.3981	14.4885	14.3437
AT2G35410.1	At2g35410 At2g35410/T32F12.21 T32F12.21 T32F12_21	-0.71623	0.0418723	0.2117	NO	14.9722	13.8272	14.3679	15.8918	15.9486	16.1814	16.0036	16.0837	16.3256	16.0402	15.7673	16.2853	16.2535	16.3743	16.2875	16.5831	16.3399	16.0414	16.2262
AT3G27690.1	LHCB2.4 At3g27690 MGF10.9	-0.711949	0.0413136	0.2113	NO	19.2052	18.396	19.0918	19.6202	20.1425	19.9744	19.9996	20.1279	20.6098	20.4264	20.1	20.8272	20.1996	20.3874	20.4249	21.2131	21.0413	20.6081	19.3168
AT2G20260.1	PSAE2	-0.693128	0.037676	0.2077	NO	16.9675	16.0493	16.8654	17.0967	16.9612	17.0508	17.6974	17.8434	18.2114	18.2575	18.2754	18.0888	17.7376	17.7178	17.8147	18.5288	18.2324	18.1106	18.424
AT4G04850.2	KEA3	-0.681077	0.031056	0.1942	NO	11.91	11.8405	12.785	13.2062	13.1378	12.4849	13.2378	13.2897	13.61	13.6194	13.186	13.835	12.9277	13.4164	13.6534	14.184	13.7759	13.7849	13.3675
AT3G52930.1	FBA8 At3g52930 F8J2_100	-0.675554	0.0267396	0.1808	NO	17.1	16.6565	16.3096	18.1405	18.0506	18.2136	17.9978	17.8307	17.9616	17.4954	17.4842	18.2648	18.3346	18.3795	18.1766	18.0813	18.4266	18.2908	17.9888
AT3G52300.1	At3g52300	-0.653687	0.0455182	0.2193	NO	15.5836	14.8318	14.7408	16.164	16.2288	16.354	16.8311	16.7005	16.5238	16.641	16.6069	16.7763	16.7613	16.6809	16.5563	16.7758	16.8093	16.9605	16.7865
AT1G54780.1	At1g54780	-0.653407	0.0349773	0.2021	NO	14.0236	13.4643	13.7318	14.1801	14.6493	14.8748	14.4202	14.5986	15.0958	13.8927	14.1992	14.6221	14.7317	14.6765	15.1609	15.9639	15.3768	14.2201	14.752
AT4G39730.1	PLAT1 At4g39730	-0.645426	0.022072	0.1631	NO	14.6497	14.3742	14.0754	15.3763	15.5891	15.155	15.1642	15.5476	15.2363	15.3578	14.9434	15.6954	15.9951	15.9771	15.7369	15.7575	15.8635	15.3877	15.0913
AT4G24770.1	CP31A	-0.642525	0.037679	0.2077	NO	17.0708	16.9099	16.7087	18.2507	18.1937	18.2458	18.3784	18.4279	18.1512	18.4011	18.0767	18.6021	18.649	18.7795	18.5022	18.7191	18.2501	18.4743	18.3021
AT1G11750.2	CLPP6	-0.63526	0.0407456	0.2095	NO	13.7519	14.6839	12.9327	15.055	15.0615	14.6873	14.8475	14.9025	14.5459	15.0593	15.1054	15.2789	15.3917	15.1904	15.2003	15.1413	15.1281	15.3279	15.2474
ATCG00340.1	psaB	-0.614997	0.042007	0.2118	NO	18.0328	17.6702	17.8843	18.6148	19.0101	18.9831	19.0986	19.3895	19.6072	18.3446	18.5004	19.3398	19.0599	19.1113	18.9596	19.3165	19.5078	19.434	19.3805
AT3G15840.1	PIFI At3g15840	-0.595748	0.042176	0.2118	NO	14.3116	13.8673	12.9338	14.7195	14.5151	14.8847	14.6445	14.8349	14.4167	14.1975	13.9982	14.9174	14.9365	15.205	14.7008	15.0614	15.3205	14.5161	14.5256
AT1G15690.1	AVP1	-0.58882	0.0182173	0.1467	NO	15.9847	16.296	16.1352	16.564	16.2549	16.4184	16.8495	16.7631	16.5224	16.477	15.9141	16.7124	16.878	17.3018	16.7926	17.1944	16.4741	17.4164	16.9804
AT3G52150.1	PSRP2 At3g52150 F4F15.260	-0.586826	0.0212616	0.1601	NO	17.2511	16.6357	16.7769	17.4868	17.5031	17.6708	17.4729	17.6026	17.4745	16.6948	16.8065	17.9711	17.965	17.5985	17.7049	18.0483	17.6663	17.884	17.5844
AT1G15820.1	CHLOROPHYLL PROTEIN 24 CP24 LHCB6 At1g15820 At1g15820/F7H2.16 F7H2.16 F7H2_16	-0.578577	0.0264836	0.1802	NO	19.2949	19.2967	19.524	18.4347	19.2071	19.4278	19.2209	19.7809	19.8425	19.129	18.7845	20.1251	19.5919	19.7473	19.6052	20.2732	19.9075	19.5303	19.9886
AT2G30950.1	FTSH2	-0.573372	0.0431713	0.2133	NO	15.0346	14.3658	14.5288	15.2208	15.5076	15.6853	15.6801	15.7014	15.9353	15.7035	15.7493	15.9622	15.5916	15.5763	15.9124	16.3961	16.206	15.8584	16.0748
AT1G07770.1	RPS15AA	-0.540306	0.0394675	0.2085	NO	13.9475	14.4481	14.2388	14.8635	15.1853	14.9672	14.467	14.5362	14.9727	15.4741	15.1932	15.2534	15.2221	15.2481	15.5172	15.5243	15.0267	15.2737	15.2887
AT5G37510.2	EMB1467	-0.519302	0.0464364	0.2213	NO	12.9393	12.674	12.6868	13.5537	13.3771	13.2984	13.234	13.5371	13.7178	14.0115	14.0051	13.7899	13.8455	13.6954	13.7836	14.083	13.8388	14.0101	14.0425
AT4G11010.1	NDPK3	-0.497031	0.0490268	0.2267	NO	14.8696	14.5991	13.816	14.9613	15.2498	15.3463	14.8373	14.8605	14.6074	14.4043	14.7804	15.2821	15.506	15.3325	15.3578	15.4142	15.0591	15.0115	15.0728
AT3G09740.1	SYP71	-0.493969	0.0459861	0.2206	NO	13.3471	13.0257	13.6227	13.9971	13.55	13.7969	13.8933	13.8251	14.3043	13.4588	13.1868	14.0902	14.1329	13.9831	13.9402	14.444	14.4877	14.0352	13.9351
AT5G23540.1	RPN11	0.482946	0.0349867	0.2021	NO	14.4802	15.0403	14.7228	14.6966	14.8237	15.0048	14.8709	14.6963	14.7208	15.1896	15.1363	14.177	14.3746	14.1602	14.1007	14.2487	14.387	14.6979	14.8139
AT1G64520.1	RPN12A	0.494498	0.0319155	0.1955	NO	13.7498	13.3875	13.586	13.8896	13.5276	13.7462	13.905	14.1091	13.8398	13.5419	13.5369	13.3526	13.0244	13.0917	12.9057	13.5018	13.6929	13.0025	13.1593
AT1G02080.1		0.513297	0.0284822	0.1878	NO	14.5156	14.4589	14.8521	14.3789	14.617	14.3865	14.3709	14.5364	14.183	13.9751	13.9615	13.8807	14.3379	13.8354	14.0064	13.5514	13.7359	13.9509	13.6756
AT1G50920.1	At1g50920	0.529402	0.0485322	0.2252	NO	14.1683	14.8972	14.439	13.7334	14.1807	14.0776	14.4356	14.4033	14.3538	14.6239	14.8216	13.5855	13.3518	13.1557	13.802	14.0754	13.9585	14.4439	14.3988
AT1G20960.1	BRR2A	0.535215	0.0308039	0.1935	NO	15.0681	15.3233	14.9006	14.3861	14.807	14.7925	14.6168	14.7343	14.6428	15.0481	15.2214	14.1101	13.9524	13.835	14.2526	14.5768	14.4142	14.785	14.7309
AT2G27100.1	SE	0.54311	0.0330888	0.1974	NO	13.5652	13.1049	13.6104	13.0985	13.0503	13.6895	13.0377	13.4812	13.2173	13.1938	13.5408	12.7777	12.9715	12.2082	12.6584	12.7048	12.36	12.9409	13.6442
AT1G59870.1	ABCG36	0.546361	0.0158198	0.1337	NO	15.275	14.9936	14.684	14.4134	14.4184	14.501	14.6443	14.6552	14.5731	14.6284	14.5802	14.036	14.1299	14.1191	14.0329	14.1063	14.0716	14.2914	14.1993
AT1G53750.1	RPT1A	0.558542	0.0121122	0.1164	NO	15.9412	16.0957	15.6022	15.9104	16.0005	15.9516	15.894	16.0527	16.0337	15.5633	15.6177	15.3495	15.4264	15.4728	15.0891	15.2968	15.5022	15.2343	15.1881
AT2G20140.1	RPT2B	0.561782	0.0115723	0.1141	NO	15.43	15.1886	15.0239	15.3825	15.6163	15.4997	15.4959	15.4507	15.4919	15.289	15.3068	15.0208	14.7454	14.7618	14.6762	14.7262	14.5752	15.0777	14.9591
AT1G76390.1	PUB43	0.562575	0.0330107	0.1974	NO	8.80991	9.59691	9.97555	9.08084	9.47812	9.45036	8.86472	9.58663	9.46084	9.12134	9.45294	8.8131	8.4599	8.83403	8.62615	9.40858	9.22938	8.80825	8.14048
AT3G10380.1	SEC8	0.566956	0.0298998	0.1921	NO	12.969	14.1026	13.098	13.0917	13.494	13.327	13.6004	13.5703	13.5437	13.517	13.5716	13.541	13.1276	12.4452	13.0461	12.6737	12.2237	12.9496	13.0107
AT5G05780.1	RPN8A	0.568645	0.0308213	0.1935	NO	14.9515	14.531	14.4717	14.87	14.8756	15.0629	15.0793	14.6737	15.1486	13.8352	14.1875	14.2646	14.5616	14.0608	14.1844	14.0283	14.3744	13.5701	13.9972
AT1G80070.1	PRP8A	0.569308	0.0322042	0.1955	NO	15.434	14.4915	15.1736	14.441	14.7171	14.6499	14.6872	14.9103	14.8358	13.9471	13.8429	14.0745	14.2554	13.8557	13.9238	13.9992	14.282	14.2867	13.954
AT4G15900.1	PRL1	0.578331	0.0331995	0.1974	NO	14.869	14.9586	14.7358	13.7432	13.8978	13.7699	13.9387	14.1257	13.8801	14.2523	14.4862	13.2641	13.694	13.3289	13.4681	13.7206	13.7567	14.1891	13.8845
AT2G04520.1	At2g04520 T1O3.7 T1O3_7	0.582229	0.0306367	0.1932	NO	14.3141	14.533	13.8829	14.6971	14.9899	15.3205	14.8297	14.8441	15.098	15.3582	14.9698	13.9997	14.315	14.0613	14.134	13.6847	14.4441	14.5404	14.59
AT2G32730.1	RPN2A	0.59197	0.0145084	0.1289	NO	15.3072	14.53	15.5714	15.0337	15.1052	14.7373	15.1254	14.8531	15.2383	14.9543	15.1386	14.5933	14.6279	14.5856	14.3519	14.3519	13.9125	14.7231	14.5505
AT3G13772.1	TMN7	0.592278	0.0305582	0.1932	NO	8.80991	9.59691	9.97555	9.08084	9.47812	9.45036	8.86472	9.58663	9.46084	10.2174	10.0282	8.8131	8.4599	8.83403	8.62615	9.40858	9.22938	8.88134	9.04524
AT1G14830.1	DRP1C	0.59844	0.0293825	0.1913	NO	13.5248	13.2035	13.4389	12.6656	13.2583	13.1168	13.2629	13.2482	13.3151	13.7511	14.1259	12.7646	12.1687	12.4366	12.3652	12.8036	12.7385	13.306	13.4737
AT3G57150.1	CBF5	0.609008	0.0128001	0.1206	NO	16.3359	16.067	15.8874	15.287	15.405	15.6212	15.5709	15.5886	15.8211	15.4509	15.5068	15.0668	14.9517	14.612	15.0191	15.3093	15.1439	15.269	15.2411
AT2G44730.1	At2g44730 F16B22.22	0.611035	0.0417721	0.2117	NO	12.0537	11.4607	12.9881	12.5658	12.7324	13.5349	12.7299	12.7346	13.5389	12.5902	13.0314	12.1313	12.3898	11.9889	11.7702	12.1448	11.7118	12.3135	12.451
AT2G20580.1	RPN1A	0.635719	0.00825634	0.09588	NO	15.3113	15.1547	15.1417	15.605	15.687	15.5535	15.7372	15.6551	15.6371	15.1108	15.1491	15.0099	15.0167	14.8521	14.8826	14.8973	14.7743	14.693	14.2374
AT2G36930.1	At2g36930 T1J8.11 T1J8_11	0.655423	0.0221531	0.1631	NO	8.80991	9.59691	9.97555	9.08084	9.47812	9.45036	8.86472	9.58663	9.46084	9.28543	9.19752	8.8131	8.4599	8.83403	8.62615	9.40858	9.22938	7.62054	8.51899
AT5G62190.1	RH7	0.658049	0.0206579	0.158	NO	13.0492	12.7646	12.9933	13.0944	12.998	12.958	13.1125	13.765	13.848	13.5611	13.9061	11.8688	12.2861	12.3212	12.7848	12.8967	12.4949	13.1986	13.1028
AT1G33050.1	At1g33050 T9L6.12 T9L6_12	0.662612	0.0300094	0.1921	NO	8.80991	9.59691	9.97555	9.08084	9.47812	9.45036	8.86472	9.58663	9.46084	9.78658	10.9158	8.8131	8.4599	8.83403	8.62615	9.40858	9.22938	8.50721	9.18894
AT1G01220.1		0.673681	0.0470751	0.2223	NO	8.80991	9.59691	9.97555	10.9721	9.47812	9.45036	8.86472	9.58663	9.46084	10.4597	10.5401	8.8131	8.4599	8.83403	8.62615	9.40858	9.22938	9.91205	9.28726
AT1G59610.1	DRP2B	0.687857	0.00288493	0.06268	NO	16.3354	16.2612	16.091	15.8688	15.9678	16.2704	16.2703	16.2709	16.3336	16.0774	16.1781	15.384	15.511	15.173	15.4091	15.4829	15.4091	15.8597	15.6683
AT4G17615.1	CBL1	0.690079	0.0360145	0.205	NO	8.80991	9.59691	9.97555	9.08084	9.47812	9.45036	8.86472	9.58663	9.46084	8.8056	9.2821	8.8131	8.4599	8.83403	8.62615	9.40858	9.22938	8.69182	6.88301
AT1G02690.2		0.691809	0.0472483	0.2223	NO	8.80991	9.59691	9.97555	9.08084	9.47812	9.45036	8.86472	9.58663	9.46084	9.37219	10.0998	8.8131	8.4599	8.83403	8.62615	9.40858	9.22938	9.68477	6.88301
AT2G45730.1	At2g45730 At2g45730/F4I18.29 F4I18.29	0.692167	0.0367772	0.2072	NO	8.80991	9.59691	9.97555	9.08084	9.47812	9.45036	8.86472	9.58663	9.46084	8.79654	9.58003	8.8131	8.4599	8.83403	8.62615	9.40858	9.22938	8.88521	6.88301
AT5G03040.1	iqd2 IQ-domain 2 At5g03040 F15A17.70 F15A17_70	0.695403	0.0162214	0.1354	NO	14.4004	14.1731	14.1834	13.4949	13.7572	13.8039	14.0527	13.8984	14.2395	13.7936	14.2606	13.5589	13.3117	13.3612	13.4011	13.3522	11.9059	13.8611	13.7267
AT3G06980.1	RH50	0.706501	0.0245486	0.1715	NO	13.892	14.2844	14.0068	12.509	13.1627	13.3587	13.0285	14.0095	12.8722	13.0595	12.5638	12.6655	12.8198	12.7602	12.9928	12.8632	11.9832	12.7408	12.2478
AT1G04810.1	RPN2B	0.715942	0.00831639	0.09631	NO	13.5519	13.181	13.2642	13.4315	13.8642	13.5078	13.3592	13.5429	13.2688	12.6994	12.8612	12.83	12.8721	13.0242	13.1899	12.108	12.3118	12.3224	12.183
AT3G54610.1	HAG1	0.721356	0.0442858	0.2162	NO	8.80991	9.59691	9.97555	9.08084	9.47812	9.45036	8.86472	9.58663	9.46084	9.96184	10.0707	8.8131	8.4599	8.83403	8.62615	9.40858	9.22938	9.85603	6.88301
AT3G02260.1	BIG	0.727534	0.0135348	0.1227	NO	14.543	14.7093	14.2583	13.32	13.2906	13.3521	13.5998	13.0251	13.475	13.3514	13.4121	13.0913	12.951	12.7268	13.0998	12.6677	12.94	12.7878	13.2512
AT3G05710.2	SYP43	0.741687	0.0435018	0.2142	NO	8.80991	9.59691	9.97555	9.08084	9.47812	9.45036	8.86472	9.58663	9.46084	9.68238	10.1915	8.8131	8.4599	8.83403	8.62615	9.40858	9.22938	6.69358	9.76743
AT3G05060.1	NOP5-2	0.743002	0.00460522	0.08457	NO	14.4989	14.5899	14.4282	14.5282	14.5049	15.0715	14.7985	14.9516	15.2224	14.8502	15.1707	13.96	13.7635	13.3685	13.9265	14.2433	14.2796	14.5381	14.2421
AT2G35780.1	SCPL26	0.752001	0.0496599	0.2268	NO	8.80991	9.59691	9.97555	9.08084	9.47812	9.45036	8.86472	9.58663	9.46084	9.8414	10.4588	8.8131	8.4599	8.83403	8.62615	9.40858	9.22938	6.69358	9.99493
AT4G39960.1	DJA5 DNA J protein A5 At4g39960 T5J17.130 T5J17_130	0.753343	0.0337608	0.1986	NO	15.266	15.3745	15.0703	13.3955	13.5142	13.6271	14.093	13.4906	13.5829	13.9269	14.1042	13.0995	13.4991	13.288	13.4716	13.2514	12.5947	14.0142	13.8058
AT4G22360.1		0.754505	0.0233347	0.1663	NO	8.80991	9.59691	9.97555	9.08084	9.47812	9.45036	8.86472	9.58663	9.46084	9.15975	9.84215	8.8131	8.4599	8.83403	8.62615	9.40858	9.22938	8.84128	6.88301
AT1G44170.1	ALDH3H1	0.763521	0.0248467	0.1728	NO	8.80991	9.59691	9.97555	9.08084	9.47812	9.45036	8.86472	9.58663	9.46084	9.63614	10.0058	8.8131	8.4599	8.83403	8.62615	9.40858	9.22938	9.23462	6.88301
AT3G50370.1	F11C1_210	0.772548	0.0284264	0.1878	NO	13.7291	14.1073	14.6104	12.672	12.5691	13.1376	13.1477	12.6223	12.6426	12.456	12.9169	12.288	12.82	11.6986	12.3747	12.2044	13.2911	12.3933	11.9211
AT2G16630.1	At2g16630 T24I21.4 T24I21_4	0.773016	0.0227243	0.1646	NO	8.80991	9.59691	9.97555	9.08084	9.47812	9.45036	8.86472	9.58663	9.46084	8.75408	9.29735	8.8131	8.4599	8.83403	8.62615	9.40858	9.22938	8.00195	6.88301
AT1G03400.1	At1g03400	0.784955	0.0450456	0.2187	NO	8.80991	9.59691	9.97555	9.08084	9.47812	9.45036	8.86472	9.58663	9.46084	10.3391	10.3732	8.8131	8.4599	8.83403	8.62615	9.40858	9.22938	6.69358	10.0311
AT5G64830.1	MXK3.5 MXK3_5 At5g64830	0.788989	0.0210913	0.1593	NO	8.80991	9.59691	9.97555	9.08084	9.47812	9.45036	8.86472	9.58663	9.46084	10.1025	9.67894	8.8131	8.4599	8.83403	8.62615	9.40858	9.22938	9.13235	6.88301
AT4G09980.1	EMB1691	0.794217	0.0488454	0.2264	NO	8.80991	9.59691	9.97555	9.08084	9.47812	9.45036	8.86472	9.58663	9.46084	10.2535	10.707	8.8131	8.4599	8.83403	8.62615	9.40858	9.22938	6.69358	10.1374
AT1G09490.1	At1g09490 F14J9.15 F14J9_15	0.806244	0.0435731	0.2142	NO	8.80991	9.59691	9.97555	9.08084	9.47812	9.45036	8.86472	9.58663	9.46084	11.1293	9.37778	8.8131	8.4599	8.83403	8.62615	9.40858	9.22938	6.69358	9.71148
AT5G35580.1		0.808895	0.038833	0.2085	NO	8.80991	9.59691	9.97555	9.08084	9.47812	9.45036	8.86472	9.58663	9.46084	10.7846	10.3472	8.8131	8.4599	8.83403	8.62615	9.40858	9.22938	9.95523	6.88301
AT3G19870.1	At3g19870	0.818656	0.0363906	0.2056	NO	8.80991	9.59691	9.97555	9.08084	9.47812	9.45036	8.86472	9.58663	9.46084	9.83686	10.8599	8.8131	8.4599	8.83403	8.62615	9.40858	9.22938	6.69358	9.75016
AT2G27840.1	HDT4	0.819246	0.0328269	0.1971	NO	8.80991	9.59691	9.97555	9.08084	9.47812	9.45036	8.86472	9.58663	9.46084	9.74105	10.7758	8.8131	8.4599	8.83403	8.62615	9.40858	9.22938	6.69358	9.61455
AT1G27090.1	At1g27090 T7N9.15 T7N9_15	0.8209	0.0138601	0.1252	NO	15.3889	15.3917	15.3122	13.717	14.0179	14.7696	14.2396	13.8282	14.3895	13.6751	13.6159	13.593	13.8466	13.2044	13.3011	13.6637	13.4688	13.7566	13.7591
AT4G21445.1	PRIP At4g21445	0.84491	0.0397587	0.2085	NO	8.80991	9.59691	9.97555	9.08084	9.47812	9.45036	8.86472	9.58663	9.46084	11.2094	10.3676	8.8131	8.4599	8.83403	8.62615	9.40858	9.22938	9.99083	6.88301
AT1G01370.1	HTR12	0.847245	0.0473472	0.2223	NO	8.80991	9.59691	9.97555	9.08084	9.47812	9.45036	8.86472	9.58663	9.46084	7.47612	9.59283	8.8131	8.4599	8.83403	8.62615	9.40858	9.22938	6.69358	6.88301
AT4G00150.1	SCL6	0.847893	0.0472295	0.2223	NO	8.80991	9.59691	9.97555	9.08084	9.47812	9.45036	8.86472	9.58663	9.46084	7.47612	9.59996	8.8131	8.4599	8.83403	8.62615	9.40858	9.22938	6.69358	6.88301
AT3G12380.2	ARP5	0.851692	0.0166546	0.1382	NO	8.80991	9.59691	9.97555	9.08084	9.47812	9.45036	8.86472	9.58663	9.46084	10.0654	10.3641	8.8131	8.4599	8.83403	8.62615	9.40858	9.22938	9.10207	6.88301
AT5G37190.1	CIP4 COP1-interacting protein 4 MJG14.24 MJG14_24 At5g37190	0.854465	0.0121452	0.1164	NO	8.80991	9.59691	9.97555	9.08084	9.47812	9.45036	8.86472	9.58663	9.46084	9.86738	9.93437	8.8131	8.4599	8.83403	8.62615	9.40858	9.22938	8.62331	6.88301
AT5G26742.2	RH3	0.85525	0.0148818	0.1312	NO	18.2981	17.9936	18.0365	16.3571	16.734	17.2928	17.0944	17.066	17.2815	16.0546	16.174	16.4554	16.4999	16.0803	16.318	16.6688	16.3522	15.9507	15.8382
AT3G22310.1	RH9	0.856638	0.0333534	0.1981	NO	14.9241	14.7769	14.9131	11.9383	13.6106	13.6949	12.7504	13.9088	14.0823	13.1704	13.287	12.455	12.9343	12.2981	12.913	13.326	12.9498	13.4929	12.6375
AT3G14650.1	CYP72A11	0.857074	0.0161915	0.1354	NO	8.80991	9.59691	9.97555	9.08084	9.47812	9.45036	8.86472	9.58663	9.46084	9.55675	10.2639	8.8131	8.4599	8.83403	8.62615	9.40858	9.22938	6.69358	8.80562
AT5G23680.1	MQM1.5 MQM1_5 At5g23680	0.862817	0.0315583	0.1955	NO	8.80991	9.59691	9.97555	9.08084	9.47812	9.45036	8.86472	9.58663	9.46084	10.7154	10.5247	8.8131	8.4599	8.83403	8.62615	9.40858	9.22938	6.69358	9.79199
AT4G37590.1		0.868191	0.0382065	0.2085	NO	8.80991	9.59691	9.97555	9.08084	9.47812	9.45036	8.86472	9.58663	9.46084	9.98258	11.3774	8.8131	8.4599	8.83403	8.62615	9.40858	9.22938	6.69358	9.83616
AT4G01400.1	At4g01400	0.8734	0.0455182	0.2193	NO	13.1758	13.5439	13.0974	13.2703	13.0461	12.8619	13.452	13.2784	13.3775	13.4166	13.1151	12.8616	12.5816	12.9923	12.9444	12.2826	9.22938	12.586	13.4513
ATCG00190.1	rpoB	0.874097	0.0342682	0.1998	NO	16.5596	15.9588	16.5678	14.1863	14.3842	14.1817	14.4801	14.4101	14.5556	14.4115	14.2362	14.0564	13.798	13.5456	13.3679	14.6771	14.3573	14.4948	13.9334
AT2G23420.1	NAPRT2	0.879139	0.0425505	0.2125	NO	8.80991	9.59691	9.97555	9.08084	9.47812	9.45036	8.86472	9.58663	9.46084	7.47612	9.94366	8.8131	8.4599	8.83403	8.62615	9.40858	9.22938	6.69358	6.88301
AT5G64260.1	EXL2	0.881534	0.00546062	0.08779	NO	15.3817	15.2844	15.0449	14.4288	14.3554	15.2595	14.9099	15.0618	15.0507	15.0595	15.3467	13.2759	14.089	14.1144	14.5227	14.5623	13.0242	14.7216	14.7711
AT1G08880.1	At1g08880	0.884462	0.0361764	0.2051	NO	17.2992	16.8604	17.0896	14.0176	15.0077	15.626	15.5851	15.4691	15.8294	15.7168	15.9058	15.0888	14.0586	14.3259	14.7978	15.1461	15.0125	15.6171	15.7188
AT1G63810.1	At1g63810 T12P18.17 T12P18_17	0.887602	0.0415876	0.2115	NO	8.80991	9.59691	9.97555	9.08084	9.47812	9.45036	8.86472	9.58663	9.46084	7.47612	10.0368	8.8131	8.4599	8.83403	8.62615	9.40858	9.22938	6.69358	6.88301
AT5G16680.1	F5E19_20	0.911126	0.0363481	0.2056	NO	8.80991	9.59691	9.97555	9.08084	9.47812	9.45036	8.86472	9.58663	9.46084	11.2423	11.0793	8.8131	8.4599	8.83403	8.62615	9.40858	9.22938	10.0027	6.88301
AT1G80030.1	DJA7 DNA J protein A7 At1g80030 F18B13.12 F18B13_12	0.911367	0.00394386	0.07625	NO	15.7689	15.3302	15.1181	13.9483	14.3081	14.4091	14.2043	14.1394	14.1694	14.0144	14.2483	13.8107	13.3956	13.5336	13.81	13.5153	13.5438	13.9675	13.2478
AT5G10070.2		0.915638	0.0184848	0.1483	NO	8.80991	9.59691	9.97555	9.08084	9.47812	9.45036	8.86472	9.58663	9.46084	10.8055	10.6284	8.8131	8.4599	8.83403	8.62615	9.40858	9.22938	9.32097	6.88301
AT3G08780.1	At3g08780	0.920522	0.0368377	0.2073	NO	8.80991	9.59691	9.97555	9.08084	9.47812	9.45036	8.86472	9.58663	9.46084	11.0293	11.4063	8.8131	8.4599	8.83403	8.62615	9.40858	9.22938	10.0104	6.88301
AT2G26840.2	MOC1 At2g26840 F12C20.12	0.921811	0.0387929	0.2085	NO	8.80991	9.59691	9.97555	9.08084	9.47812	9.45036	8.86472	9.58663	9.46084	7.47612	10.4131	8.8131	8.4599	8.83403	8.62615	9.40858	9.22938	6.69358	6.88301
AT1G17130.2	At1g17130 F20D23.18 F20D23_18	0.922992	0.00961396	0.1022	NO	8.80991	9.59691	9.97555	9.08084	9.47812	9.45036	8.86472	9.58663	9.46084	9.57881	9.84668	8.8131	8.4599	8.83403	8.62615	9.40858	9.22938	6.69358	7.99089
AT4G30990.2		0.926102	0.0385531	0.2085	NO	8.80991	9.59691	9.97555	9.08084	9.47812	9.45036	8.86472	9.58663	9.46084	7.47612	10.4603	8.8131	8.4599	8.83403	8.62615	9.40858	9.22938	6.69358	6.88301
AT2G38250.1	GT-3B	0.927307	0.0384897	0.2085	NO	8.80991	9.59691	9.97555	9.08084	9.47812	9.45036	8.86472	9.58663	9.46084	7.47612	10.4735	8.8131	8.4599	8.83403	8.62615	9.40858	9.22938	6.69358	6.88301
AT5G43330.1	MDH2	0.930745	0.0151598	0.1321	NO	8.80991	9.59691	9.97555	9.08084	9.47812	9.45036	8.86472	9.58663	9.46084	10.8287	8.97045	8.8131	8.4599	8.83403	8.62615	9.40858	9.22938	6.69358	8.20064
AT2G30280.1	RDM4	0.932852	0.0235541	0.167	NO	8.80991	9.59691	9.97555	9.08084	9.47812	9.45036	8.86472	9.58663	9.46084	9.91722	8.09341	8.8131	8.4599	8.83403	8.62615	9.40858	9.22938	6.69358	6.88301
AT2G31370.3	POSF21	0.936347	0.00981826	0.1036	NO	8.80991	10.2375	9.97555	9.08084	9.47812	9.45036	8.86472	9.58663	9.46084	9.89888	9.60048	8.8131	8.4599	8.83403	8.62615	9.40858	9.22938	6.69358	8.40366
AT1G22410.1	At1g22410 F12K8.24 F12K8_24	0.946967	0.0394875	0.2085	NO	15.9589	15.8091	15.7991	14.3922	14.2896	14.1661	13.6091	13.9536	14.2841	13.2047	12.8877	13.7871	13.9601	13.922	14.1273	13.5739	13.0999	12.978	12.1427
AT1G15750.1	TPL	0.947064	0.00593979	0.08842	NO	13.6428	14.0033	13.2341	14.6584	15.1849	15.3172	14.9985	15.2279	15.3005	14.9978	14.8926	13.2424	13.723	13.7385	13.5792	14.006	13.7719	13.9222	13.8643
AT3G48050.1	T17F15.80	0.94938	0.0376228	0.2077	NO	8.80991	9.59691	9.97555	9.08084	9.47812	9.45036	8.86472	9.58663	9.46084	7.47612	10.7163	8.8131	8.4599	8.83403	8.62615	9.40858	9.22938	6.69358	6.88301
AT3G22170.1	FHY3	0.955276	0.0378528	0.2077	NO	8.80991	9.59691	9.97555	9.08084	9.47812	9.45036	8.86472	9.58663	9.46084	11.1994	11.4294	8.8131	8.4599	8.83403	8.62615	9.40858	9.22938	6.69358	10.0623
AT4G26600.1	At4g26600 T15N24.50 T15N24_50	0.955302	0.0374787	0.2077	NO	8.80991	9.59691	9.97555	9.08084	9.47812	9.45036	8.86472	9.58663	9.46084	7.47612	10.7814	8.8131	8.4599	8.83403	8.62615	9.40858	9.22938	6.69358	6.88301
AT2G24590.1	RSZ22A	0.960124	0.00557756	0.08781	NO	15.4939	15.0171	15.4326	15.0455	15.8367	14.6375	15.2819	15.4715	15.6224	15.4708	14.9578	14.2813	14.4167	14.2417	14.6556	15.3092	14.9325	14.2726	12.5859
AT1G66280.1	BGLU22	0.964338	0.00459908	0.08457	NO	16.0589	14.585	15.5309	14.1904	14.6647	14.6422	14.125	13.9667	14.4571	14.2391	14.5447	13.8866	13.7112	13.2583	13.1651	13.7413	13.3398	13.7275	14.5499
AT1G68580.2	At1g68580 F24J5.18 F24J5_18	0.978523	0.0119119	0.1164	NO	8.80991	9.59691	9.97555	9.08084	9.47812	9.45036	8.86472	9.58663	9.46084	9.25911	9.2539	8.8131	8.4599	8.83403	8.62615	9.40858	9.22938	6.69358	6.88301
AT1G61770.1	C50	0.979162	0.0372365	0.2077	NO	8.80991	9.59691	9.97555	9.08084	9.47812	9.45036	8.86472	9.58663	9.46084	7.47612	11.0439	8.8131	8.4599	8.83403	8.62615	9.40858	9.22938	6.69358	6.88301
AT3G58630.1	At3g58630 At3g58630/F14P22_220	0.980616	0.00932656	0.1015	NO	8.80991	9.59691	9.97555	9.08084	9.47812	9.45036	8.86472	9.58663	9.46084	10.6973	10.4322	8.8131	8.4599	8.83403	8.62615	9.40858	9.22938	8.57977	6.88301
AT5G58430.1	EXO70B1	0.982866	0.0392475	0.2085	NO	14.5267	13.9675	14.0061	12.0619	13.1614	13.3286	12.8988	13.3162	12.9586	13.6011	13.7171	12.6252	12.9862	12.5566	12.6166	9.40858	12.7095	13.2802	13.259
AT5G06950.1	TGA2	0.984546	0.0372912	0.2077	NO	8.80991	9.59691	9.97555	9.08084	9.47812	9.45036	8.86472	9.58663	9.46084	11.2538	11.8761	8.8131	8.4599	8.83403	8.62615	9.40858	9.22938	10.0032	6.88301
AT4G26410.1	At4g26410 M3E9.160 M3E9_160	0.996346	0.0210242	0.1593	NO	8.80991	9.59691	9.97555	9.08084	9.47812	9.45036	8.86472	9.58663	9.46084	9.8817	10.3548	8.8131	8.4599	9.94488	8.62615	9.40858	9.22938	6.69358	6.88301
AT3G06730.1	CITRX	0.998887	0.0254334	0.1752	NO	8.80991	9.59691	9.97555	9.08084	9.47812	9.45036	11.3109	9.58663	9.46084	10.291	11.0438	8.8131	8.4599	8.83403	8.62615	9.40858	9.22938	10.3619	6.88301
AT3G07300.3	At3g07300	0.999743	0.00809202	0.09501	NO	8.80991	9.59691	9.97555	9.08084	9.47812	9.45036	8.86472	9.58663	9.46084	10.6512	10.437	8.8131	8.4599	8.83403	8.62615	9.40858	9.22938	8.39669	6.88301
