# Supplementary material for: Tuning of the RBR1-E2F/DP transcriptional module by the F-box protein FBL17
Source: Sci Adv. 2026 Feb 18;12(8):eadz2439. doi: 10.1126/sciadv.adz2439 (PMC12915602; doi:10.1126/sciadv.adz2439)
Supplement: Supplementary file 2 — Tables S1 to S3 [file sciadv.adz2439_tables_s1_to_s3.zip › adz2439_table_s3.xlsx]

## Sheet: A
Supplemental table 3A. Genotyping primers
Primers used for the genotyping of mutants.
Gene	Séquence (5’ - 3’)	Primer
fbl17-1	GAACTGCTTGATCTGAGTGGG	F
	CCAACTTCCTTCTCTTCCCTG	R
	CCCATTTGGACGTGAATGTAGACAC	T-DNA_GABI
e2fa-1	ACGAAAGAGAAAGGCGACAA	F
	CATTGTATGGAACGCACCTG	R
	GGGAATGGCGAAATCAAGG	T-DNA_MPIZ2
e2fa-2	TCCTGGTGGTGGAGTACTCAC	F
	GGTTTCCAGGTCTGTCTTTCC	R
	CCCATTTGGACGTGAATGTAGACAC	T-DNA_GABI
e2fb-1	TGCGAACTCTGTTATGCAATG	F
	GCAAGCATAACGTTTGAGGAC	R
	GATAGACGGTTTTTCGCCCTTTGAC	T-DNA_Salk1
e2fb-2	GTGCCTTTACAGCTATCAGCG	F
	TTGGATTCCTTCCATTTGATG	R
	ATTTTGCCGATTTCGGAAC	T-DNA_LBb1.3 (Salk)
e2fc-1	GCTCACCTCTGCATCTGACTC	F
	CCCAAAACCCATATCAGTGG	R
	CCCATTTGGACGTGAATGTAGACAC	T-DNA_GABI
e2fc-2	TCATCGAATTCAGCTTGGATC	F
	GGATCTGAGAGCTTCTTGTCG	R
	TAGCATCTGAATTTCATAACCAATCTCGATACAC	T-DNA_LB3 (Sail)
GFP	TATATCATGGCCGACAAGCA	F
	GAACTCCAGCAGGACCATGT	R
mCherry	CTACGACGTGAGGTCAAGAC	F
	TTGGTCACCTTCAGCTTGG	R

## Sheet: B
Supplemental table 3B. Cloning primers
Name	Sequence (5’ - 3’)	Fonction
E2Fa-BamHI_F	CCggatccATGTCCGGTGTCGTA	Y2H
E2Fa-XhoI_R	GGctcgagCCTCTCGGGGTTGAGTCAACAGC
E2Fb-BamHI_F	GGggatccATGTCTGAAGAAGTACCTCA
E2Fb-XhoI_R	GGctcgagCCGCTACCTGTAGGTGATCTCG
E2Fc-BamHI_F	CCggatccATGGCCGCGACATCAAAC
E2Fc-XhoI_R	GGctcgagCCGCTGTTGAAGTTGCTCCA
DPa_BamHI	GGCGTCTCggatccATGAGTATGGAGATGGAG
DPa_XhoIR	GGctcgagGCGCGAGTATCAATGGAT
ASK1_BamHI_F	CCggatccATGTCTGCGAAGAAGATTGTG
ASK1-Not_R	gcggccgcCCTCCACCTCCTTCAAAAGCCCATTGGTT
E2Fa-Flag_F	GGGGACGAGCTCggtaccATGTCCGGTGTCGTACGA	Co-IP assays and Co-expression assays (Kpn/SalI)
E2Fa-Flag_R	AAGGGCGAATTGgtcgacTCGTACGACACCGGACAT
E2Fb-Flag_F	GGGGACGAGCTCggtaccATGTCTGAAGAAGTACCTCAAC
E2Fb-Flag_R	AAGGGCGAATTGgtcgacGCTACCTGTAGGTGATCTCG
E2Fc-Flag_F	GGGGACGAGCTCggtaccATGGCCGCGACATCAA
E2Fc-Flag_R	AAGGGCGAATTGgtcgacGCTGTTGAAGTTGCTCCA
E2Fa-MBP_F	GAGGGAAGGATTTCAgaattcATGTCCGGTGTCGTACGA	Semi-in vivo ubiquitination assays and In vitro degradation assays (EcorI /SalI )
E2Fa-MBP_R	CTTGCCTGCAGgtcgacTCATCTCGGGGTTGAGTCA
E2Fb-MBP_F	GAGGGAAGGATTTCAgaattcATGTCTGAAGAAGTACCTCAAC
E2Fb-MBP_R	CTTGCCTGCAGgtcgacTCAGCTACCTGTAGGTGATC
E2Fc-MBP_F	GAGGGAAGGATTTCAgaattcATGGCCGCGACATCAA
E2Fc-MBP_R	CTTGCCTGCAGgtcgacTCAGCTGTTGAAGTTGCTC
E2Fa-cLUC_F	ACGCGTCCCGGGGCggtaccATGTCCGGTGTCGTACGA	Split luciferase assay (KpnI/SalΙ)
E2Fa-cLUC_R	CGAAAGCTCTGCAGgtcgacTCGTACGACACCGGACAT
E2Fb-cLUC_F	ACGCGTCCCGGGGCggtaccATGTCTGAAGAAGTACCTCAAC
E2Fb-cLUC_R	CGAAAGCTCTGCAGgtcgacGCTACCTGTAGGTGATCTCG
E2Fc-cLUC_F	ACGCGTCCCGGGGCggtaccATGGCCGCGACATCAA
E2Fc-cLUC_R	CGAAAGCTCTGCAGgtcgacGCTGTTGAAGTTGCTCCA
E2Fa-cYFP_F	GACGAGCTGTACAAGagatctATGTCCGGTGTCGTACGA	BiFC assay (BglII/BamHI )
E2Fa-cYFP_R	ACTCTAGATCAGGTggatccTCGTACGACACCGGACAT
E2Fb-cYFP_F	GACGAGCTGTACAAGagatctATGTCTGAAGAAGTACCTCAAC
E2Fb-cYFP_R	ACTCTAGATCAGGTggatccGCTACCTGTAGGTGATCTCG
E2Fc-cYFP_F	GACGAGCTGTACAAGagatctTATGGCCGCGACATCAA
E2Fc-cYFP_R	ACTCTAGATCAGGTggatccGCTGTTGAAGTTGCTCCA
FBL17g_F	ggggacaagtttgtacaaaaaagcaggctGGATGCAACCTCAGCCGCATATTTCTC	Live microscopy colocalisation
FBL17g_R	ggggaccactttgtacaagaaagctgggtGATGTATAATGGTACACATTTCTTTCTCC

## Sheet: C
Supplemental table 3C. plasmid constructions
Plasmids used for the constructions.
Construction	Entry vectors	Bacteria resistance	Binary vector	Plant resistance	Experiment
FBL17	pENTR3C-6HA	Kanamycin	pGBT9-GW		Yest two-hybrid
ASK1	pENTR3C-6HA	Kanamycin	pGAD424-GW
E2Fa	pENTR3C-6HA	Kanamycin	pGAD424-GW
E2Fb	pENTR3C-6HA	Kanamycin	pGAD424-GW
E2Fc	pENTR3C-6HA	Kanamycin	pGAD424-GW
DPa	pENTR3C-6HA	Kanamycin	pGAD424-GW
FBL17-GFP	pCambia2306	Kanamycin	Yes	Kanamycin	Co-IP assays and Co-expression assays
E2Fa-Flag	pCambia2306	Kanamycin	Yes	Kanamycin
E2Fb-Flag	pCambia2306	Kanamycin	Yes	Kanamycin
E2Fc-Flag	pCambia2306	Kanamycin	Yes	Kanamycin
FBL17-His	pET28a	Kanamycin	No		Semi-in vivo ubiquitination assays and In vitro degradation assays
E2Fa-MBP	pMALC2X	Ampicillin	No
E2Fb-MBP	pMALC2X	Ampicillin	No
E2Fc-MBP	pMALC2X	Ampicillin	No
FBL17-nLUC	pJW771	Kanamycin	Yes	Kanamycin	Split luciferase assay
E2Fa-cLUC	pJW772	Kanamycin	Yes	Kanamycin
E2Fb-cLUC	pJW772	Kanamycin	Yes	Kanamycin
E2Fc-cLUC	pJW772	Kanamycin	Yes	Kanamycin
FBL17-nYFP	pUC-SPYNE	Ampicillin	No		BiFC assay
E2Fa-cYFP	pUC-SPYCE	Ampicillin	No
E2Fb-cYFP	pUC-SPYCE	Ampicillin	No
E2Fc-cYFP	pUC-SPYCE	Ampicillin	No
pFBL17:FBL17g-mcherry	pENTRY(221)-FBL17(gDNA)	Kanamycin	pB7m34GW,0	Basta	Live microscopy colocalisation

## Sheet: D
Supplemental table 3D. QPCR primers
Primers used for RT-QPCR experiment in figure 3, and ChIP QPCR in figure 6.
Gene	Sequence (5’ - 3’)	Primer
TIP41	GTGAAAACTGTTGGAGAGAAGCAA	F
AT4G34270	TCAACTGGATACCCTTTCGCA	R
SAND	AACTCTTATGCAGCATTTGATCCACT	F
AT2G28390	TGATTGCATATCTTTATCGCCATC	R
FBL17	CTTGGCTGATGCATCTAAAAGGA	F
AT3G54650	GGTACACATTTCTTTCTCCAACTTCC	R
RBR1	TGAACTTTACGGCGCAGACT	F
AT3G12280	CGGAACCCACGTTTGTAGTATT	R
E2FA	TGACGGATATTTGGAAAACTGACTC	F
AT2G36010	GGTGCTATTTCGCCCATTCC	R
E2FB	TGACGGATATTTGGAAAACTGACTC	F
AT5G22220	GGTGCTATTTCGCCCATTCC	R
E2FC	TTCAGTGGAAGGGTCTCGATG	F
AT1G47870	TCCTCAGCTGCGAGGTTTTG	R
CDKA;1	ACTGGCCAGAGCATTCGGTATC	F
AT3G48750	TCGGTACCAGAGAGTAACAACCTC	R
CDKB1;1	CAACTGGTGTTGACATGTGGTCTG	F
AT3G54180	TCAGTTGGTGTTCCTAGCAACCTG	R
CDT1A	GCGGATTTTGTTAAAGCTCACC	F
AT2G31270	TCTATTGAAGGGCTCAGGAGGC	R
PCNA1	GGCAGAACACAACTGTAGACAAGC	F
AT1G07370	TGGAGTTGCCTTTGTGAAGGA	R
WEE1	TGGTGCTGGACATTTCAGTCGG	F
AT1G02970	CAAGAGCTTGCACTTCCATCATAG	R
BRCA1	CATGTGCCTTTTGTCAGTGTTCA	F
AT4G21070	AAATCCGCAGAGACAGGTTCA	R
RAD51	TGGATCACGGGAGCTCGATA	F
AT5G20850	TCACCATATAACTCTGTGATGGAACC	R
RAD17	GTTGCCACTGAAAATGGATGC	F
AT5G66130	TCCGTCACTCACAAAATCTAACACA	R
SMR7	GCCAAAACATCGATTCGGGCTTC	F
AT3G27630	TCGCCGTGGGAGTGATACAAAT	R
UBP21	TCCCATCAGAAACGCCAAGGAAC	F
AT5G46740	AGGATCTGGAGCAGAAGCAGCAAC	R
CYCB1;1	CCCATATGGACCAGCACTCT	F
AT4G37490	CTTGTTGCTTCCATTGCTGA	R
SOG1	CCACCTGAGTTTCGTCTGAGC	F
AT1G25580	TCCCCCAAGCGAGAAAGC	R
BARD1 (ChIP)	TCGTACACGTGTCTCTAAATTCTCA	F
AT1G04020	AGATCTAAATGACGAAAGCTCTTGA	R
